# Supplementary material for: An Always Correlated gene expression landscape for ovine skeletal muscle, lessons learnt from comparison with an “equivalent” bovine landscape
Source: BMC Res Notes. 2012 Nov 13;5:632. doi: 10.1186/1756-0500-5-632 (PMC3543716; doi:10.1186/1756-0500-5-632)
Supplement: Additional file 1 — Bovine Affymetrix probeset annotation file. [file 1756-0500-5-632-S1.txt]

Affymetrix ID	Btau4 Chr	Btau4 Start	Btau4 End	Best Guess
Bt.1.1.S1_at	BTA13	61397077	61400762	CSNK2A1
Bt.10.2.S1_a_at	BTA7	37179484	37185031	CLTLB
Bt.100.1.S1_at	BTA7	59683803	59684339	ADRB2
Bt.1000.1.S1_at	BTA23	17251988	17252335	CUL7
Bt.1000.2.S1_at	BTA1	132702978	132703469	MRAS
Bt.1000.3.S1_at	BTA23	17254072	17254463	CUL7
Bt.10000.1.S1_at	BTA13	58301299	58301652	GNASAS
Bt.10001.1.A1_at	BTA8	72801399	72801863	SLC39A14
Bt.10002.1.S1_at	BTA21	22704954	22705545	AP3B2
Bt.10003.1.S1_at	BTA28	25083320	25083840	TSPAN15
Bt.10004.1.A1_at	BTA8	80142583	80142806	CNTFR
Bt.10005.1.S1_at	BTA7	54889573	54890096	YIPF5
Bt.10006.1.A1_at	BTA26	39772250	39772677	FAM45A
Bt.10006.2.S1_at	BTA26	39771524	39771897	FAM45A
Bt.10006.3.A1_at	BTA26	39772508	39772688	SFXN4
Bt.10007.1.A1_at	BTA12	20995468	20995920	CKAP2
Bt.10008.1.S1_at	BTA23	16985240	16985657	UBR2
Bt.10011.1.S1_at.1	BTA26	51670697	51671074	MGC152007
Bt.10011.1.S1_at.2	Contig33735	8080	8457	MGC152007
Bt.10011.2.S1_at.1	BTA26	51671226	51671527	MGC152007
Bt.10011.2.S1_at.2	Contig33735	8609	8910	MGC152007
Bt.10013.1.S1_at	BTA25	29676993	29678688	ASL
Bt.10014.1.S1_at	BTA7	42616594	42617128	SBNO2
Bt.10016.1.S1_at	BTA19	52378294	52392417	ASPSCR1
Bt.10016.2.S1_at	BTA19	52377577	52378496	ASPSCR1
Bt.10016.3.S1_a_at	BTA19	52399864	52404296	ASPSCR1
Bt.10017.1.S1_at	BTA22	18044210	18044597	SRGAP3
Bt.10018.1.S1_at	BTA7	44831019	44831456	C7H5ORF15
Bt.10019.1.S1_at	BTA27	35654198	35655686	WHSC1L1
Bt.10021.1.S1_at	BTA4	79927837	79929483	MYL7
Bt.10024.1.S1_at	BTA25	36770231	36770587	PRKRIP1
Bt.10025.1.A1_at	BTA18	66102153	66102293	UBE2M
Bt.10027.1.S2_at	BTA18	50587850	50588276	CEACAM1
Bt.10027.2.S1_a_at	BTA18	51150166	51190704	CEACAM5
Bt.10029.1.A1_at	BTA19	17615235	17615450	LOC506032
Bt.10029.2.S1_at	BTA19	17614558	17615089	LOC506032
Bt.10030.2.S1_a_at	BTA13	59304194	59304441	PMEPA1
Bt.10033.1.S1_at	BTA25	23760191	23760597	TNRC6A
Bt.10034.1.S1_at.1	BTA25	1078878	1079406	NARFL
Bt.10034.1.S1_at.2	Contig28317_Contig125635	21575	22103	NARFL
Bt.10035.1.S1_at	BTA12	28575263	28575686	LOC616037
Bt.10035.2.S1_at	BTA12	28567569	28571741	LOC616037
Bt.10036.1.S1_at	BTA15	16973980	16974525	ACAT1
Bt.10037.1.S1_at	BTA19	30210421	30210694	SCO1
Bt.10038.1.S1_at	BTA11	102465954	102466240	TRUB2
Bt.10039.1.S1_at	BTA8	63256123	63256593	GNE
Bt.1004.1.A1_at	BTA5	48110209	48117098	CPSF6
Bt.10041.1.S1_at	BTA3	21148135	21149001	VPS72
Bt.10042.1.A1_at	BTA10	37968487	37968644	LOC538940
Bt.10043.1.S1_at.1	Contig74387	31295	31744	NUDT4
Bt.10043.1.S1_at.2	BTA5	25999503	25999954	NUDT4
Bt.10043.1.S1_at.3	BTA14	15138478	15138929	LOC531462
Bt.10044.1.A1_at	BTA14	16185644	16186049	WDR67
Bt.10044.3.A1_a_at	BTA14	16185182	16196066	WDR67
Bt.10046.1.A1_at	BTA10	42835648	42838194	KLHDC2
Bt.10046.2.S1_a_at	BTA10	42833733	42834405	KLHDC2
Bt.10046.3.A1_at	BTA10	42837643	42838192	SDCCAG1
Bt.10047.1.S1_at	BTA3	3887575	3888032	TMCO1
Bt.10051.1.A1_at	BTA6	101520353	101520804	THAP9
Bt.10056.1.S1_at	BTA11	49308059	49308550	EIF2AK3
Bt.10056.2.S1_at	BTA11	49300437	49307804	EIF2AK3
Bt.10057.1.S1_at	BTAX	57153809	57154153	ZC3H12B
Bt.10058.1.S1_at	BTA21	61471132	61471454	C21H14ORF129
Bt.10059.1.S1_at	BTA18	48062519	48062896	ECH1
Bt.10060.1.S1_at	BTA2	41320716	41321224	NR4A2
Bt.10060.2.S1_at	BTA2	41316714	41317210	NR4A2
Bt.10061.1.A1_at	BTA7	15172185	15172395	ELAVL1
Bt.10065.1.S1_at.1	BTA19	38295712	38296152	NGFR
Bt.10066.1.S1_at	BTA9	73024504	73025035	C6orf192
Bt.10067.1.S1_at	BTA22	38296696	38297224	ATXN7
Bt.10068.1.S1_at	BTA8	10028355	10028780	INTS9
Bt.1007.1.S1_at	BTA23	7453573	7454137	BOLA-DMB
Bt.10070.1.S1_at	BTA12	50531245	50552092	TBC1D4
Bt.10073.1.A1_at	BTA23	28394285	28394517	TRIM39
Bt.10075.1.S1_at	BTA12	33428882	33429306	LOC617199
Bt.10076.1.S1_at	BTA3	1574057	1574515	RCSD1
Bt.10077.1.S2_at.1	BTA7	20630737	20631197	IRF1
Bt.10077.1.S2_at.2	BTAUn.295	25207	25667	IRF1
Bt.10077.1.S3_at.1	BTA7	20631646	20632176	IRF1
Bt.10077.1.S3_at.2	BTAUn.295	24228	24758	IRF1
Bt.10078.1.S1_at	BTA12	20886963	20887382	ALG11
Bt.10078.2.S1_at	BTA12	20887765	20890524	ALG11
Bt.10080.1.S1_at	BTA8	108615639	108616138	ZNF618
Bt.10081.1.S1_at	BTA6	109407551	109408061	TMEM128
Bt.10082.1.S1_at	BTA21	46171433	46171772	FAM177A1
Bt.10084.1.S1_at	BTA27	16471092	16471550	CASP3
Bt.10085.1.A1_at	BTA18	50244443	50244952	B3GNT8
Bt.10087.1.A1_at	BTA19	32080101	32080423	RICH2
Bt.10087.2.S1_at	BTA19	32079508	32080028	LOC509257
Bt.10088.1.A1_at	BTA15	38599334	38599583	TEAD1
Bt.10089.1.S1_at.1	BTA9	44237385	44237578	SCML4
Bt.10090.1.S1_at	BTAUn.1880	14920	15404	LOC616071
Bt.10092.1.S1_at	BTA12	34765186	34765637	TNFRSF19
Bt.10096.1.S1_at	Contig78232	6659	7100	NCALD
Bt.10098.1.S1_at	BTA4	26418446	26418909	TSPAN13
Bt.10101.1.S1_at	BTA12	20669400	20669750	WDFY2
Bt.10101.2.S1_at	BTA12	20669003	20669295	WDFY2
Bt.10102.1.A1_at.1	BTA15	28095444	28098019	CCDC84
Bt.10102.1.A1_at.2	BTA15	28243510	28246085	CCDC84
Bt.10102.2.S1_a_at.1	BTA15	28090403	28093668	CCDC84
Bt.10102.2.S1_a_at.2	BTA15	28247860	28251125	CCDC84
Bt.10105.1.S1_at	BTA18	51578909	51579154	CADM4
Bt.10106.1.S1_at	BTA10	43935782	43936023	TRIM9
Bt.10107.1.S1_at	BTA28	27795044	27795546	CBARA1
Bt.10108.1.S1_at	BTA21	55582940	55583496	ZSCAN29
Bt.10109.1.S1_at	BTA18	13543172	13547110	CPNE7
Bt.10111.1.S1_at	BTA16	63540606	63541160	FAM129A
Bt.10113.1.S1_at	BTA22	16919308	16919777	LOC541014
Bt.10115.1.S1_at	BTAUn.152	205172	205702	LOC519917
Bt.10116.1.A1_at	BTA26	40302925	40303258	BAG3
Bt.10121.1.A1_at.1	BTA3	31064491	31064949	CSDE1
Bt.10121.1.A1_at.3	BTA2	19256697	19257008	CYCT
Bt.10122.1.S1_at.1	BTA10	91324290	91324790	SPTLC2
Bt.10123.1.S1_at.2	BTA18	60791085	60791592	ZNF431
Bt.10123.1.S1_at.3	BTA18	60850957	60851464	ZNF519
Bt.10124.1.S1_at	BTA13	24908910	24909432	KIAA1217
Bt.10127.1.S1_at	BTA25	1755672	1756156	HN1L
Bt.10129.1.A1_at	BTA26	33680588	33681041	VTI1A
Bt.10131.1.A1_at	BTA25	20954900	20955245	C16orf52
Bt.10131.2.S1_at	BTA25	20949724	20954638	C16orf52
Bt.10133.1.A1_at	BTA9	35579612	35579847	KPNA5
Bt.10135.1.A1_at	BTA1	58097072	58097551	SLC35A5
Bt.10135.2.S1_at	BTA1	58096347	58096768	SLC35A5
Bt.10136.1.S1_at	BTA7	62461120	62461401	FAT2
Bt.10140.1.S1_at	BTA8	53455523	53456070	LOC510456
Bt.10144.1.A1_s_at	BTA1	3589691	3590107	TIAM1
Bt.10146.1.S1_at	BTA26	14297953	14298326	LOC788125
Bt.10146.2.S1_at	BTA26	14296747	14297236	LOC788125
Bt.10150.1.S1_at	BTAX	37477206	37477389	CAPN6
Bt.10152.1.A1_at	BTA1	124225873	124226378	PLSCR1
Bt.10153.1.S1_at	BTA3	117160112	117160582	EIF2C4
Bt.10154.1.S1_at.1	BTA26	740923	741371	CISD1
Bt.10158.1.A1_at	BTA13	65431069	65431375	CPNE1
Bt.10159.1.S1_at	BTA18	43238548	43238973	CEBPG
Bt.10161.1.A1_at	BTA3	71017953	71018467	GIPC2
Bt.10162.1.S1_at	BTA3	28476384	28481981	TTF2
Bt.10163.1.S1_at	BTA14	15564408	15564830	LOC100132306
Bt.10166.1.A1_at	BTA23	31538368	31538838	HIST1H4I
Bt.10168.1.S1_at	BTA29	49347402	49347814	PPFIA1
Bt.10169.1.S1_at	BTA1	149598980	149599483	LOC614166
Bt.10169.2.S1_at	BTA1	149599732	149600208	LOC614166
Bt.10170.1.S1_at	BTA29	40845106	40847065	PAG6
Bt.10175.2.A1_a_at	BTAUn.492	88161	88396	LOC538549
Bt.10179.1.S1_at	BTA5	88326698	88327186	PPFIBP1
Bt.10180.1.A1_at	BTA18	11588176	11588722	FOXF1
Bt.10183.1.S1_at	BTA26	33392788	33393176	VTI1A
Bt.10183.2.S1_at	BTA26	33389153	33404695	VTI1A
Bt.10184.1.S1_a_at	BTA19	52021576	52026194	CSNK1D
Bt.10185.1.S1_at	BTA3	20402064	20402586	THEM4
Bt.10189.1.S1_at	BTA15	82765027	82765426	ZFP91
Bt.10190.1.S1_at	BTA18	65483649	65483968	LOC100138449
Bt.10194.1.A1_s_at	BTAUn.1597	19809	20218	SERPINB6
Bt.10194.1.A1_x_at	BTAUn.1597	19689	20218	SERPINB6
Bt.10195.1.S1_at	BTA7	59293775	59296611	FBXO38
Bt.10196.1.A1_at	BTA27	39634289	39634693	DKK4
Bt.10196.2.S1_at	BTA27	39634737	39636578	DKK4
Bt.10198.1.S1_at.2	BTA4	89677011	89677455	CBX3
Bt.10198.1.S1_at.3	BTAUn.81	226088	226533	LOC785957
Bt.102.1.S1_at	BTA5	12286500	12286791	MYF5
Bt.1020.1.S1_at	BTA2	93798560	93799205	CLK1
Bt.10200.1.S1_at	BTA8	85320300	85322186	CTSL1
Bt.10202.1.S1_at	BTA11	39226737	39227091	RTN4
Bt.10207.1.S1_at.1	BTA27	28985714	28986181	PPP2CB
Bt.10207.1.S1_at.2	BTA18	49741137	49741604	PPP2CB
Bt.10207.1.S1_at.3	Contig70928	13683	14150	PPP2CB
Bt.10208.1.S1_at	BTA6	109406565	109407028	TMEM128
Bt.10212.1.S1_at	BTA5	5940168	5940595	PHLDA1
Bt.10214.1.S1_at	BTAUn.511	24773	25179	STK17A
Bt.10215.1.A1_at	BTA11	75439556	75442077	RAB10
Bt.10218.1.S1_s_at	BTAX	49220158	49220550	ZMYM3
Bt.1022.1.S1_at	BTA29	45692959	45693455	RELA
Bt.10220.1.S1_at	BTA2	64552145	64552548	UBXN4
Bt.10222.1.S1_at	BTA16	69761931	69762484	SLC30A1
Bt.10225.1.A1_at	BTA9	74336793	74337064	TBPL1
Bt.1023.1.A1_at	BTA6	102859496	102859605	PDCL
Bt.10230.1.A1_at	BTA15	37780711	37782655	FAR1
Bt.10230.2.A1_at	BTA15	37784964	37792416	FAR1
Bt.10231.1.S1_at	BTA10	60151193	60151373	TMOD3
Bt.10232.1.A1_at.1	BTAUn.1444	14421	14763	PARD6B
Bt.10236.1.S1_at	BTA22	50406284	50408302	ARMET
Bt.10238.1.S1_at	BTA9	24832402	24832929	ECHDC1
Bt.1024.1.S1_at	BTA27	31338978	31341334	C27H8ORF41
Bt.1024.2.S1_at	BTA27	31335422	31337951	C27H8ORF41
Bt.10241.1.S1_at	BTA17	75693712	75693955	LZTR1
Bt.10245.1.S1_at	BTA18	21128267	21128754	RBL2
Bt.10245.2.S1_at	BTA18	21111427	21115861	RBL2
Bt.10245.3.A1_at	BTA18	21131204	21131407	RBL2
Bt.10247.1.S1_at	BTA8	103597944	103598292	C8H9orf6
Bt.10247.2.A1_at	BTA8	103597274	103597494	CTNNAL1
Bt.10251.1.S1_at.1	Contig42302_Contig42299	115779	116260	LCOR
Bt.10251.1.S1_at.2	BTA26	18659443	18659924	LCOR
Bt.10253.1.A1_at	BTA29	30598750	30599237	CHEK1
Bt.10257.1.A1_at	BTA1	154092361	154092865	ERG
Bt.10257.2.S1_at	BTA1	154143608	154167783	ERG
Bt.10259.1.A1_at	BTA20	22415588	22415983	PLK2
Bt.10260.1.S1_at	BTA4	48117519	48118059	LOC100216545
Bt.10261.1.S1_at	BTA24	63145766	63146230	PIGN
Bt.10262.1.A1_at	BTA10	95603465	95603923	SEL1L
Bt.10266.1.S1_at	BTA15	37005033	37010192	PSMA1
Bt.1027.1.S1_at	BTA22	48797910	48798309	PRKCD
Bt.10271.1.A1_at	BTA9	43760056	43760463	SNX3
Bt.10272.1.S1_at	BTA8	74524523	74532478	STC1
Bt.10273.1.A1_at.1	BTA22	11939075	11939338	LOC100128640
Bt.10276.1.S1_at	BTA10	19740157	19740637	ARIH1
Bt.10277.1.A1_at.1	BTA13	53079122	53079725	IDH3B
Bt.10277.2.S1_a_at.1	BTA13	53076754	53077987	NOP56
Bt.10277.2.S1_a_at.2	Contig43592	3295	4528	NOP56
Bt.10277.2.S1_a_at.3	BTA1	62285013	62285559	LOC617255
Bt.10278.1.S1_at	BTA7	50714632	50759610	C7H5orf32
Bt.10281.1.S1_at	BTA13	74976804	74977150	TKDP5
Bt.10282.1.S1_at	BTA17	14395647	14396199	HHIP
Bt.10283.1.S1_at	BTA25	12472081	12507596	CPPED1
Bt.10287.1.A1_at	BTAX	23379884	23380407	L1CAM
Bt.1029.1.S1_at	BTA9	26394256	26394572	NCOA7
Bt.10295.1.A1_at	BTA21	27947973	27948243	KIAA0574
Bt.10298.1.A1_at	BTA21	34719602	34719852	LOC100138545
Bt.10299.1.S1_at	BTA20	70655401	70655947	MED10
Bt.103.1.S1_at	BTA13	67783753	67791135	BPI
Bt.10303.1.S1_at	BTA10	35991004	35991502	CHST14
Bt.10304.1.S1_at	BTA17	11355534	11356026	TMEM184C
Bt.10307.1.A1_at	BTA10	6340528	6340797	HMGCR
Bt.1031.1.S1_at	BTA21	24945906	24948753	CTSH
Bt.10310.1.S1_at	BTA5	70424668	70425099	MYBPC1
Bt.10311.1.S1_at	BTA7	44103926	44104437	AFF4
Bt.10312.1.A1_at	BTA5	117044462	117044739	TMEM184B
Bt.10312.2.S1_at	BTA5	117045151	117045656	TMEM184B
Bt.10317.1.A1_at	BTA10	90108936	90109214	C14orf118
Bt.10317.2.S1_at	BTA10	90108481	90108764	C14orf118
Bt.10321.1.S1_at	BTA21	58969360	58969802	DDX24
Bt.10324.1.A1_at	BTA4	90901153	90901327	ASB15
Bt.10329.1.A1_at	BTA15	41910792	41911337	SBF2
Bt.1033.1.S1_at	BTA16	44021175	44021645	ZBTB48
Bt.10330.1.S1_at	BTA4	50299265	50306524	HBP1
Bt.10332.1.A1_at	BTA25	1746540	1746800	IFT140
Bt.10333.1.S1_at	BTA18	10883006	10883459	KIAA0182
Bt.10339.1.A1_at.1	BTAUn.103	141690	142096	ANKRD26
Bt.10339.1.A1_at.2	BTA13	9803626	9804032	LOC789514
Bt.1034.1.S1_at	BTA3	108093646	108094986	RPS8
Bt.10340.1.S1_at	BTA9	82706059	82706601	GPR126
Bt.10341.1.S1_at	BTA21	26235962	26236447	ARNT2
Bt.10342.1.A1_s_at.1	BTA10	89376997	89377255	LOC781116
Bt.10342.1.A1_s_at.2	BTA10	89298156	89298414	FLVCR2
Bt.10343.1.A1_at	BTA3	46515674	46520195	PALMD
Bt.10348.1.A1_at	BTA25	40774895	40775137	SLC29A4
Bt.10349.1.S1_at.1	BTA4	92147958	92148505	GPR37
Bt.10349.1.S1_at.2	BTAUn.2635	15682	16229	LOC790388
Bt.1035.1.S1_a_at	BTA18	55918880	55919169	FCGRT
Bt.10350.1.A1_at	BTA13	17456364	17456603	CCNY
Bt.10352.1.S1_at	BTA17	66124518	66125338	POP5
Bt.10354.1.S1_at	BTA20	27826382	27826917	ITGA1
Bt.10356.1.A1_at	BTA24	26839403	26839658	LOC100131915
Bt.10357.1.A1_at	BTA5	33243011	33243681	PRPF40B
Bt.10357.2.S1_at	BTA5	33242934	33243115	FMNL3
Bt.10358.1.S1_at	BTA28	436784	437140	NUP133
Bt.10359.1.S1_at.2	BTA2	90149184	90149534	SF3B1
Bt.10360.1.S1_at	BTA6	21381398	21381931	TET2
Bt.10360.2.S1_a_at	BTA6	21382633	21382900	TET2
Bt.10361.1.S1_at.1	BTA4	108437549	108438090	LOC787003
Bt.10367.1.A1_at	BTAX	49391506	49391782	LOC388621
Bt.10368.1.A1_at	BTA8	93651973	93652186	CKS2
Bt.1037.1.S1_at	BTA7	49130640	49130925	REEP2
Bt.10371.1.S1_at	BTA5	29805307	29805769	LOC516241
Bt.10373.2.S1_a_at	BTA16	3259603	3260746	SRGAP2
Bt.10374.1.S1_a_at	BTA21	21418024	21418321	VPS33B
Bt.10374.3.A1_at	BTA21	21418128	21418328	RCCD1
Bt.1038.1.A1_at	BTAUn.2	1752601	1754572	RAB3GAP2
Bt.10381.1.S1_at	BTA11	103974503	103974974	FNBP1
Bt.10385.1.A1_at	BTA12	84869970	84870330	TMCO3
Bt.10387.1.S1_at	BTA23	28317215	28317747	ABCF1
Bt.10388.2.S1_at	BTA6	62979611	62980158	LIMCH1
Bt.10388.3.S1_at	BTA6	62978981	62979385	LIMCH1
Bt.10391.1.S1_at	BTA3	36812137	36812563	PSRC1
Bt.10393.1.A1_at	BTA25	31396642	31396858	LOC505622
Bt.10397.1.A1_at	BTA8	96126420	96126933	RNF20
Bt.10397.2.S1_at	BTA8	96125370	96125999	RNF20
Bt.10398.1.S1_at	BTA1	112141145	112141547	PTX3
Bt.1040.1.A1_at	BTA5	10839493	10840037	NOP2
Bt.1040.2.S1_at	BTA5	10837242	10838137	NOP2
Bt.1040.3.S1_at	BTA5	10833720	10835136	NOP2
Bt.10402.1.A1_at	BTA5	51393152	51393382	GRIP1
Bt.10414.1.A1_at	BTA13	42192406	42192853	GZF1
Bt.10414.2.S1_at	BTA13	42191649	42192056	GZF1
Bt.10417.1.S1_at	BTA14	2309178	2309651	PTK2
Bt.1042.1.S1_at	BTA15	77598776	77599207	SLC39A13
Bt.1042.2.S1_at	BTA15	77598075	77598442	SLC39A13
Bt.10421.1.S1_at	BTA2	99156331	99156889	NRP2
Bt.10421.2.S1_at	BTA2	99155933	99156166	NRP2
Bt.10436.1.S1_at.2	BTA5	120606001	120606422	POLDIP3
Bt.10437.1.S1_at	BTAUn.2	1772902	1774532	IARS2
Bt.1044.1.A1_at	BTA10	38134975	38135384	UBR1
Bt.10441.1.A1_at.1	BTA11	21578014	21578158	CYP1B1
Bt.10441.1.A1_at.2	BTA11	21076857	21077001	LOC783196
Bt.10442.2.S1_a_at	BTA9	14443121	14443516	COL12A1
Bt.10444.1.S1_at	BTA13	14679219	14679708	GATA3
Bt.10446.1.S1_at	BTA7	4993143	4993527	PIK3R2
Bt.10458.1.A1_at	BTA9	91787277	91787791	AKAP12
Bt.10458.2.S1_at	BTA9	91786582	91787142	AKAP12
Bt.10466.1.A1_at	BTA25	34975128	34975448	GTF2IRD1
Bt.10469.1.S1_at	BTA2	93326915	93327430	KCTD18
Bt.1047.1.S1_at	BTA17	55336007	55336532	HIP1R
Bt.10470.1.S1_at	BTA26	50882445	50882841	DPYSL4
Bt.10471.1.A1_at	BTA21	65843304	65843506	RTL1
Bt.10475.1.S1_at	BTAX	49282153	49282631	NLGN3
Bt.10479.2.A1_at	BTA18	33376664	33376852	CMTM3
Bt.10479.3.S1_at	BTA18	33376013	33376554	CMTM3
Bt.1048.1.S1_at	BTA12	47764655	47766353	C13orf34
Bt.1048.2.S1_at	BTA12	47766270	47766527	DIS3
Bt.10480.1.A1_at	BTA7	19055797	19056074	NFIC
Bt.10485.1.S1_at	BTA5	61726181	61726426	MYL6
Bt.10496.1.A1_at.1	BTA26	40094533	40094953	GRK5
Bt.10499.1.S1_at	BTA4	16005358	16007220	RPA3
Bt.10503.1.S1_at	BTA29	41899253	41899718	FEN1
Bt.10504.1.A1_at.1	BTA6	27230744	27230827	ADH6
Bt.10510.1.S1_at.1	BTA15	28184166	28184333	H2AFX
Bt.10510.1.S1_at.2	Contig33162	5353	5520	H2AFX
Bt.10515.1.S1_at	BTA19	22073486	22073951	NXN
Bt.10517.1.A1_at	BTA8	66980732	66981071	NDUFA2
Bt.1052.1.A1_at	BTA26	11336493	11336997	CH25H
Bt.1052.2.S1_at	BTA26	11337394	11338383	CH25H
Bt.10524.1.S1_at	BTA18	38326816	38327358	ZNF821
Bt.10524.2.S1_at	BTA18	38313799	38324484	ZNF821
Bt.10524.3.S1_at	BTA18	38327068	38327304	ZNF821
Bt.10529.2.S1_a_at	BTA29	41532097	41532581	TMEM138
Bt.10537.1.A1_at	BTA17	55133051	55133368	ARL6IP4
Bt.10539.1.A1_s_at	BTA29	37795386	37795626	TMEM45B
Bt.1054.1.S1_at	BTA7	14796530	14797012	ARHGEF18
Bt.10541.1.S1_at	BTA3	106971102	106971662	MAST2
Bt.10542.1.S1_at	BTA25	34829414	34829936	GTF2I
Bt.10543.1.S1_at	BTA13	34949573	34949901	KIAA1462
Bt.1055.1.S1_at	BTA2	4233156	4233716	HS6ST1
Bt.10550.1.A1_at	BTA6	6944123	6944347	MYOZ2
Bt.10552.1.A1_at	BTAX	59288758	59289110	RIBC1
Bt.10554.1.A1_at	BTA24	38452378	38452742	LPIN2
Bt.10554.2.S1_at	BTA24	38451946	38452467	SMCHD1
Bt.10557.1.S1_at.1	BTA4	34322831	34323131	C4H7orf23
Bt.10557.1.S1_at.2	Contig27965	25637	25937	C4H7orf23
Bt.10565.1.A1_at.1	BTA9	92689519	92690066	SYNE1
Bt.10565.1.A1_at.2	BTA9	92518752	92519299	SYNE1
Bt.1057.1.S1_at	BTA22	4596886	4597334	RBMS3
Bt.10575.1.S1_at	BTA18	54030046	54030500	SAE1
Bt.10579.1.S1_at	BTA28	5878191	5879075	IRF2BP2
Bt.10587.1.S1_at	BTA2	131554796	131555261	MAN1C1
Bt.1059.1.S1_at	BTA17	57030403	57030922	ATP2A2
Bt.1059.2.S1_at	BTA17	57033945	57034493	ATP2A2
Bt.1059.3.S1_a_at	BTA17	57033709	57033822	ATP2A2
Bt.10590.1.A1_at	BTA26	43428477	43428748	LIN28
Bt.10592.1.A1_at	BTA25	28170100	28170264	ASPHD1
Bt.106.1.S1_at				ALPI
Bt.106.1.S1_x_at	BTA2	124263123	124263507	ALPI
Bt.10600.1.S1_at	BTA12	17630959	17631521	RCBTB2
Bt.10604.1.A1_at	BTA9	40585786	40586105	LOC643749
Bt.10608.1.S1_at	BTAUn.511	37594	38046	FLJ10803
Bt.10608.2.S1_a_at	BTAUn.511	38411	43430	FLJ10803
Bt.10609.1.S1_at	BTA2	96285244	96304247	CYP20A1
Bt.10609.2.A1_at	BTA2	96322936	96323565	CYP20A1
Bt.10610.1.S1_at	BTA5	113746616	113746958	C5H12orf32
Bt.10615.1.S1_at	BTA2	129089527	129090060	PHACTR4
Bt.10616.1.S1_a_at	BTA23	46205820	46207700	C6orf52
Bt.1062.1.S1_at.1	BTA24	52384795	52385089	MEX3C
Bt.10620.1.S1_at	BTA26	47713419	47713948	DOCK1
Bt.10622.1.S1_at	BTA3	34164554	34177556	RAP1A
Bt.10622.1.S2_at	BTA3	34160879	34161403	RAP1A
Bt.10623.1.S1_at	BTA7	62446726	62447216	SLC36A1
Bt.10625.1.A1_at	BTA25	35150808	35151095	RFC2
Bt.10626.1.A1_at	BTA6	109330425	109330798	ZNF509
Bt.10630.1.S1_at	BTA21	22057393	22060001	NMB
Bt.10631.1.A1_at	BTA18	64848380	64848800	ZNF547
Bt.10631.2.S1_at	BTA18	64849496	64849930	ZNF547
Bt.10643.1.A1_at	BTA3	106645330	106645681	LRRC41
Bt.10644.1.A1_at	BTA3	1125514	1125865	IQWD1
Bt.10648.1.S1_at	BTA11	90263439	90263796	RRM2
Bt.1065.1.S1_at	BTA3	99740979	99741467	CPT2
Bt.10653.1.A1_at	BTA26	45088622	45088929	LHPP
Bt.10657.1.A1_at	BTA13	54842351	54842484	C13H20orf149
Bt.10659.1.A1_at	BTA11	106410051	106410359	BARHL1
Bt.1066.2.S1_a_at	BTAX	23774003	23774784	FAM50A
Bt.1066.3.S1_a_at	BTAX	23773642	23773851	FAM50A
Bt.10666.1.A1_s_at	BTA17	65745141	65745285	RAB35
Bt.1068.1.A1_at	BTAUn.323	107294	108527	MYBPH
Bt.1068.2.S1_at	BTAUn.323	104727	105743	MYBPH
Bt.10683.1.S1_at	BTA13	54482078	54483327	TCEA2
Bt.10686.1.S1_at	BTA27	39972354	39972843	RNF170
Bt.10688.1.S1_at	BTA15	55773208	55773714	TSKU
Bt.1069.1.A1_at	BTA5	46335507	46335973	PTPRR
Bt.10692.1.S1_at	Contig12285_Contig194888	24221	24719	PRPF38B
Bt.10695.1.A1_at	BTA19	45458427	45458721	UBTF
Bt.10696.1.S1_at	BTA5	10584095	10585033	CDCA3
Bt.10699.1.S1_at	BTA16	39265149	39265695	FRAP1
Bt.10703.1.S1_a_at	BTA21	13354199	13354476	CHD2
Bt.10703.2.S1_at	BTA22	15036946	15039224	VIPR1
Bt.10704.1.S1_at	BTA7	14219490	14219961	LPPR2
Bt.1071.1.S1_a_at	BTA11	77148520	77149827	TP53I3
Bt.10715.1.A1_at	BTA24	22812977	22813302	ZNF24
Bt.10716.1.S1_at	BTA18	45772753	45773286	LOC510660
Bt.10719.1.S1_at	BTA19	47818398	47821966	MYL4
Bt.1072.1.S1_at	BTA19	21839628	21885104	ABR
Bt.10722.1.S1_at	BTA8	9699670	9700058	HMBOX1
Bt.10723.1.S1_at	BTA1	120038818	120039376	RNF13
Bt.10727.1.S1_at	BTA27	15673743	15678889	RWDD4A
Bt.10730.1.S1_at	BTA5	32737912	32738405	LIMA1
Bt.10734.1.A1_at	BTA13	62744554	62745034	C20orf112
Bt.10734.2.S1_at	BTA13	62745265	62745698	C20orf112
Bt.1074.1.A1_a_at.1	Contig15212	22132	22257	KCNJ11
Bt.1074.1.A1_a_at.2	BTA15	33833121	33833246	ABCC8
Bt.1075.1.A1_at	BTA24	22815898	22816314	ZNF24
Bt.10750.1.A1_at	BTA22	53145378	53146013	DHX30
Bt.1076.1.S1_at	BTAUn.56	137066	137967	ARSA
Bt.10777.1.S1_at	BTA22	31407079	31407565	FOXP1
Bt.1078.1.A1_at	BTA18	34633111	34633538	RBM35B
Bt.1078.2.S1_at	BTA18	34632681	34633169	NFATC3
Bt.10781.1.S1_at	BTA27	8417458	8418161	WDR17
Bt.10781.2.S1_at	BTA27	8413511	8415581	WDR17
Bt.10783.1.A1_at	BTA20	24836511	24836710	IL31RA
Bt.10786.1.A1_at	BTA5	47932121	47932292	LYSB
Bt.10789.1.A1_at	BTA19	51611228	51611553	C19H17orf62
Bt.10797.2.S1_a_at.1	BTA18	59088213	59088687	ZNF479
Bt.10797.2.S1_a_at.2	BTA10	67046962	67047436	LOC100138078
Bt.10797.2.S1_a_at.3	BTA6	46734937	46735394	LOC615093
Bt.108.1.S1_at	BTA3	82413135	82413607	RPE65
Bt.1080.1.S1_at	BTA6	107106740	107111284	LOC617028
Bt.10804.1.A1_at	BTA5	104176216	104176497	CDKN1B
Bt.10807.1.A1_at	BTA15	81322595	81322948	SMTNL1
Bt.10808.1.S1_at	BTA5	119197358	119197908	SLC25A17
Bt.10809.1.S1_at.1	BTA18	64859939	64860371	LOC789730
Bt.10809.1.S1_at.2	BTA15	43719279	43719711	ZNF552
Bt.10810.1.A1_at	BTAX	32321411	32321788	NRK
Bt.10811.1.S1_at	BTA11	74700491	74700619	MAPRE3
Bt.10813.1.S1_at	BTA7	20832114	20832415	PDLIM4
Bt.10814.1.S1_at	BTA10	7533223	7533779	F2R
Bt.10815.1.S1_at	BTA10	12025789	12026249	PARP16
Bt.10816.1.S1_s_at.1	BTA26	21479337	21479512	CENP-N
Bt.10816.1.S1_s_at.2	BTA18	6772660	6772835	CENP-N
Bt.10818.1.A1_at	BTA11	27383334	27383557	ABCG5
Bt.1082.1.A1_at	BTA2	133381234	133381604	LOC642558
Bt.10820.1.S1_at	BTA11	99708777	99709207	MAPKAP1
Bt.10822.1.S1_at.1	Contig85843	42247	42644	MGC148679
Bt.10822.1.S1_at.2	BTA2	1821275	1821672	FAM168B
Bt.10823.1.A1_s_at	BTA29	30802886	30803082	HYLS1
Bt.10827.1.A1_at	BTA3	126377997	126378292	ANO7
Bt.10831.1.S1_at	BTA14	23133403	23133917	LYN
Bt.10831.2.S1_at	BTA14	23090552	23095065	LYN
Bt.10831.3.A1_at	BTA14	23085059	23093027	RPS20
Bt.10842.2.S1_a_at	BTA23	32862267	32862384	CMAH
Bt.10843.1.S1_at	BTA2	122299344	122299613	LOC515204
Bt.10844.2.S1_at	BTAUn.1192	46712	47195	PTDSS2
Bt.10845.1.S1_at	BTA16	77600343	77600596	NR5A2
Bt.10845.2.A1_at	BTA16	77600778	77601251	NR5A2
Bt.10846.1.S1_at	BTA18	39447115	39447645	C18H19orf12
Bt.10847.1.S1_at	BTA7	37169337	37169685	ARL10
Bt.1085.1.S1_at	BTA9	105068272	105069994	SFT2D1
Bt.10851.1.S1_at	BTA29	46211183	46211569	KLC2
Bt.10852.1.S1_at	BTA15	77467936	77468906	DDB2
Bt.10852.2.S1_at	BTA15	77448631	77450104	DDB2
Bt.10852.3.S1_at	BTA15	77450660	77466147	DDB2
Bt.10853.1.S1_at	BTA8	31236305	31236686	LOC508018
Bt.10854.1.S1_at	BTA3	115291424	115291961	YRDC
Bt.10854.2.S1_a_at	BTA3	115289344	115289690	YRDC
Bt.10855.1.S1_at.1	BTA16	11068903	11069372	RGS2
Bt.10855.1.S1_at.2	BTA4	60696590	60697059	RGS2
Bt.10856.1.S1_at	BTA10	13103940	13104463	DIS3L
Bt.10859.1.A1_at	BTA5	104237539	104237870	CREBL2
Bt.10859.2.S1_at	BTA5	104237920	104238464	CREBL2
Bt.1086.1.S1_at	BTA19	57294122	57296152	EXOC7
Bt.10861.1.S1_at	BTA19	49796226	49796655	ERN1
Bt.10861.2.S1_at	BTA19	49796738	49797243	ERN1
Bt.10862.1.S1_at	BTA22	61237041	61250691	EEFSEC
Bt.10865.1.S1_at	BTA29	7509261	7509658	CTSC
Bt.10867.1.S1_at	BTA18	46005031	46005615	NFKBID
Bt.10869.1.S1_at.1	BTA7	52032998	52033537	DIAPH1
Bt.1087.1.S1_at	BTA26	9782769	9783287	PAPSS2
Bt.10870.1.S1_at.1	BTA4	27084505	27084726	AHR
Bt.10874.1.S1_at	BTA7	10142473	10145933	MRI1
Bt.10875.1.A1_at	BTA6	61009993	61010519	C4orf34
Bt.10878.1.S1_at	BTA26	19793837	19794247	HPS1
Bt.10878.2.S1_a_at	BTA26	19789365	19791757	HPS1
Bt.10878.3.S1_a_at	BTA26	19781524	19782231	HPS1
Bt.10879.1.S1_at	BTA6	95303855	95304260	LOC785219
Bt.1088.2.S1_at	BTA4	117380640	117381160	GIMAP7
Bt.10880.1.S1_at	BTA18	48666027	48668766	TIMM50
Bt.10881.1.S1_at	BTA16	77856347	77856697	LOC643102
Bt.10883.1.S1_at	BTA10	50246513	50246981	ANXA2
Bt.10884.1.S1_at	BTA4	10173627	10174063	CDK6
Bt.10884.2.S1_at	BTA4	10174705	10175176	CDK6
Bt.10885.1.A1_at	BTA23	3524747	3525246	BAG2
Bt.10885.2.S1_at	BTA23	3523907	3524303	BAG2
Bt.1089.1.A1_at	BTA7	70685430	70685861	UBLCP1
Bt.10890.1.S1_at	BTA17	75797843	75798282	MED15
Bt.10890.2.S1_a_at	BTA17	75798348	75799474	MED15
Bt.10892.1.S1_at	BTAUn.108	297985	298352	SHISA4
Bt.10893.1.S1_at.1	BTA26	44463788	44464329	GALNAC4S-6ST
Bt.10897.1.S1_at	BTA18	6437575	6437968	CDYL2
Bt.10897.2.S1_at	BTA18	6438224	6438759	CDYL2
Bt.10898.1.S1_at	BTA2	126210625	126211184	SERINC2
Bt.109.1.S1_at	BTA6	118047099	118047650	LOC100128084
Bt.10900.1.S1_at	BTA10	87397942	87398330	C10H14ORF169
Bt.10901.1.A1_at	BTA5	10155885	10156286	PEX5
Bt.10901.2.S1_at	BTA5	10156601	10157073	PEX5
Bt.10903.1.S1_at	BTA19	63651909	63652325	WIPI1
Bt.10903.2.S1_at	BTA19	63653966	63655600	PRKAR1A
Bt.10908.1.S1_at	BTA15	39048099	39048620	PARVA
Bt.10911.1.S1_at	Contig89654_Contig8296	101984	102534	ZNF665
Bt.10912.1.S1_at	BTA22	669798	670034	EGFR
Bt.10913.1.S1_at	BTA25	29131953	29132486	TRIM72
Bt.10915.1.A1_at	BTA3	16391594	16392917	DAP3
Bt.10916.1.S1_at	BTA2	1030654	1031093	NIPA2
Bt.10916.2.S1_at	BTA2	1019743	1029866	NIPA2
Bt.10919.1.S1_at	BTA29	26955381	26955919	ZDHHC13
Bt.10920.1.S1_at	BTA1	152776018	152776216	TTC3
Bt.10921.1.S1_at				TBX19
Bt.10922.1.A1_at	BTA15	24043884	24044061	CADM1
Bt.10923.1.A1_at	BTA1	46925243	46925448	SENP7
Bt.10925.1.S1_at	BTA13	23598695	23599190	MSRB2
Bt.10927.1.S1_at	BTA12	18441247	18441624	PHF11
Bt.10928.1.A1_at.2	BTAX	65527898	65528353	RPGR
Bt.10930.1.S1_at	BTA25	1532096	1532541	UNKL
Bt.10931.1.S1_at	BTA28	25580949	25581256	H2AFY2
Bt.10933.1.S1_at	BTA20	37573246	37573639	FYB
Bt.10934.1.A1_at	BTA10	81904718	81905211	ZFYVE26
Bt.10935.1.S1_at	BTAUn.163	72255	72819	TOLLIP
Bt.1094.1.S1_at.1	BTA17	72266175	72266708	NIPSNAP1
Bt.1094.1.S1_at.2	BTA17	72188719	72189252	LOC784201
Bt.10941.1.S1_at	BTAX	7787622	7792578	MBNL3
Bt.10942.1.S1_at	BTA23	28255197	28255566	KIAA1949
Bt.10942.2.S1_at	BTA23	28254182	28254754	KIAA1949
Bt.10947.1.S1_at	BTA25	39773970	39775464	C25H7orf28A
Bt.10949.1.S1_at	BTA12	30881579	30882072	SLC7A1
Bt.10951.1.S1_at.2	BTA22	52634614	52635147	CCDC51
Bt.10952.1.A1_at	BTAUn.2288	93	2065	LOC783914
Bt.10952.2.S1_at	BTA7	19490187	19491149	TLE6
Bt.10953.1.A1_at	BTA12	13751253	13751694	TSC22D1
Bt.10953.2.S1_at	BTA12	13751849	13752380	TSC22D1
Bt.10954.1.S1_at	BTA3	28817485	28817955	CD2
Bt.10954.2.S1_a_at	BTA3	28818094	28818207	CD2
Bt.10954.2.S1_at	BTA3	28819024	28819209	CD2
Bt.10956.2.S1_at	BTA23	11161854	11162209	C6orf89
Bt.10958.1.S1_at.1	BTA7	19519830	19520357	ZNF556
Bt.10958.1.S1_at.2	BTA22	17529399	17529926	LOC508603
Bt.10959.1.A1_at	BTA20	38932493	38950763	WDR70
Bt.10960.1.A1_at	BTA25	21382480	21382959	METTL9
Bt.10961.1.S1_at	BTA23	16225008	16225347	USP49
Bt.10962.1.S1_at	BTA14	30764576	30764884	VCPIP1
Bt.10962.2.S1_at	BTA14	30764976	30765532	VCPIP1
Bt.10965.1.S1_at	BTA5	52261543	52261990	MSRB3
Bt.10967.1.S1_at	BTA22	7507988	7508395	CRTAP
Bt.10969.1.S1_at.1	BTA25	17494279	17494731	ARL6IP1
Bt.10969.1.S1_at.2	BTA9	67440199	67440651	LOC781305
Bt.1097.1.S1_at	BTA1	135080432	135080859	LOC539234
Bt.10972.1.S1_at	BTA13	58416386	58416908	NPEPL1
Bt.10980.1.S1_at	BTA5	94835058	94837100	ABCC9
Bt.10981.1.A1_a_at	BTA8	64403915	64404129	POLR1E
Bt.10981.1.A1_at	BTA8	64402548	64404244	POLR1E
Bt.10981.2.S1_at	BTA8	64395600	64399714	POLR1E
Bt.10981.3.A1_at	BTA8	64403813	64404139	POLR1E
Bt.10983.1.S1_at	BTA11	105057616	105058150	AIF1L
Bt.10986.1.S1_at	BTA19	37720522	37721057	SAMD14
Bt.10987.1.S1_at	BTA16	71691898	71692243	LOC511599
Bt.10988.1.S1_at	BTA1	20900810	20901242	USP25
Bt.1099.1.S1_at	BTA16	42802656	42803178	VAMP3
Bt.10990.1.S1_at	BTA5	61489124	61489503	SPRYD4
Bt.10991.1.S1_at	BTA3	84204479	84204813	WDR78
Bt.10993.1.S1_at	BTA23	46214366	46214906	GCNT2
Bt.10994.1.S1_at.1	BTA10	43852216	43852663	PYGL
Bt.10995.1.S1_at	BTA18	23726838	23727136	BBS2
Bt.10996.1.S1_at	BTAX	49832225	49833090	GDPD2
Bt.10997.1.S1_at	BTA16	40047736	40048251	DFFA
Bt.10997.2.S1_at	BTA16	40046901	40047396	DFFA
Bt.10997.3.S1_a_at	BTA16	40047553	40047698	DFFA
Bt.10998.1.S1_at	BTA19	19740501	19741694	VTN
Bt.10999.1.A1_at	BTA11	47625097	47625371	NCK2
Bt.10999.2.S1_at	BTA11	47625552	47626052	NCK2
Bt.110.1.S1_at	BTA15	28057478	28058681	UPK2
Bt.11001.1.S1_at	BTA11	1252684	1253025	BCL2L11
Bt.11002.1.S1_at	BTA6	70791479	70791792	OCIAD1
Bt.11004.1.S1_at	BTA7	61515539	61516026	MYOZ3
Bt.11005.1.S1_at	BTA7	41966929	41967496	SH3BP5L
Bt.11007.1.S1_at	BTA5	79013293	79013777	HMGXB4
Bt.11007.2.S1_at	BTA5	79001444	79012350	HMGXB4
Bt.1101.1.S1_at.1	BTA1	36468744	36469273	CGGBP1
Bt.1101.1.S1_at.2	BTAUn.93	256374	256904	CGGBP1
Bt.1101.1.S1_at.3	BTA1	36426690	36427220	CGGBP1
Bt.11010.1.S1_at	BTA14	75435518	75435920	ATP6V0D2
Bt.11013.1.S1_at	BTA29	43832025	43832508	LOC65998
Bt.11013.2.S1_at	BTA29	43833095	43833627	LOC65998
Bt.11014.1.S1_at	BTA22	59818091	59818505	CHCHD4
Bt.11015.1.S1_at	BTA5	33763482	33764328	LMBR1L
Bt.11016.1.S1_at	BTA11	2711889	2712379	LOC539436
Bt.11017.1.S1_at	BTA10	78584808	78585267	SYNE2
Bt.11018.1.S1_at	BTA18	52862612	52863071	FOSB
Bt.11019.1.S1_at	BTA1	67168828	67169145	FBXO40
Bt.11022.1.S1_at	BTA16	3531502	3532028	MAPKAPK2
Bt.11023.1.S1_at	BTA8	64340445	64340976	ZBTB5
Bt.11024.1.S1_at	BTAUn.8	177866	178843	SNRPB2
Bt.11025.1.A1_at	BTA15	64724718	64725158	CAT
Bt.11027.1.A1_at	BTA7	14298821	14300352	ZNF653
Bt.11028.1.S1_at	BTA15	62236314	62367250	ELP4
Bt.11028.2.S1_at	BTA15	62005559	62194469	ELP4
Bt.11029.1.S1_at	BTA18	53488564	53489065	CCDC8
Bt.11030.1.S1_at	BTA15	29360862	29361226	OAF
Bt.11032.1.S1_at	Contig50802	6692	7174	EPB49
Bt.11032.2.S1_at	Contig50802	8760	15495	EPB49
Bt.11033.1.S1_at	BTA7	42827347	42827874	MUM1
Bt.11033.2.A1_at	BTA7	42827442	42827957	MUM1
Bt.11034.1.S1_at	BTAX	64950660	64951066	MID1IP1
Bt.11035.1.S1_at	BTA21	26680407	26680904	MESDC1
Bt.11038.1.S1_at	BTA9	98721717	98722034	TULP4
Bt.11039.2.S1_a_at	BTA7	13647005	13647674	QTRT1
Bt.11040.1.S1_at	BTAUn.843	33840	34357	NCAM1
Bt.11041.1.S1_at	BTA26	43361292	43361782	IKZF5
Bt.11041.2.A1_at	BTA26	43361989	43362212	PSTK
Bt.11042.1.A1_at	BTA19	10398910	10399159	MED13
Bt.11042.2.S1_at	BTA19	10399327	10399691	MED13
Bt.11043.1.S1_a_at	BTA18	56024608	56024862	BCL2L12
Bt.11044.1.S1_at	BTA22	9664965	9665476	ARPP-21
Bt.11045.1.S1_at	BTA2	130200788	130201099	WDTC1
Bt.11047.1.S1_at.1	BTA7	38076780	38077292	NSD1
Bt.11047.1.S1_at.2	BTA20	10927545	10928057	LOC100140853
Bt.11047.2.S1_at.1	BTA7	38073552	38075800	NSD1
Bt.11047.2.S1_at.2	BTA20	10924317	10926565	LOC100140853
Bt.11048.1.A1_at	BTA7	5772747	5773040	ANKRD41
Bt.11049.1.S1_at	BTA5	39954390	39954764	PUS7L
Bt.11050.1.S1_at	BTA8	94911646	94911949	FBXW12
Bt.11050.2.S1_at	BTA8	94905873	94911201	FBXW12
Bt.11051.2.S1_a_at	Contig73360	422	863	C1orf2
Bt.11052.1.S1_at	BTA11	10813652	10814192	MOBKL1B
Bt.11053.1.S1_at	BTA21	22253026	22253492	ALPK3
Bt.11054.1.S1_at	BTA25	1742491	1742806	CRAMP1L
Bt.11054.2.S1_at	BTA25	1741803	1742223	CRAMP1L
Bt.11055.1.S1_at	BTA2	84374409	84374827	SDPR
Bt.11056.1.S1_at	BTA27	16933513	16938707	LRP2BP
Bt.11057.1.S1_at.1	BTA6	63816954	63817247	SHISA3
Bt.11057.1.S1_at.2	BTA6	63739527	63739820	LOC100138424
Bt.11058.1.A1_at	BTA14	68769259	68769707	PPM2C
Bt.11059.1.S1_at	BTA22	51124712	51125266	RBM5
Bt.1106.1.S1_at	BTA18	62625859	62627837	HSPBP1
Bt.11060.1.S1_at	BTA13	73678500	73678994	SERINC3
Bt.11061.1.S1_at	BTA8	109590140	109590645	TNC
Bt.11062.1.A1_at	BTA11	108734647	108735096	NCRNA00094
Bt.11067.1.S1_at.1	BTA2	73176940	73177309	LOC100139856
Bt.11067.1.S1_at.2	BTA18	46112736	46113105	CLIP3
Bt.11069.1.S1_at	BTA5	34045430	34045971	ADCY6
Bt.11069.2.S1_at	BTA5	34044708	34045199	ADCY6
Bt.1107.1.S1_at	BTA2	111672366	111677676	RESP18
Bt.11070.1.S1_at	BTA19	22243109	22243426	VPS53
Bt.11071.1.S1_at	BTA26	22144275	22144799	LZTS2
Bt.11073.1.S1_at	BTA8	87614641	87628569	C8H9orf21
Bt.11075.1.S1_at	BTAUn.3	190158	190616	MREG
Bt.11075.2.S1_at	BTAUn.3	189776	190061	MREG
Bt.11076.1.S1_at.1	Contig31710	62955	63452	C1orf91
Bt.11076.1.S1_at.2	BTA2	125530140	125530637	LOC100126052
Bt.11077.1.S1_at	BTA7	17121177	17121484	TMEM146
Bt.11078.1.S1_a_at.1	BTA2	137990024	137990099	AKR7A2
Bt.11078.1.S1_a_at.2	BTA2	138015604	138015679	AKR7A2
Bt.11078.1.S1_at.1	BTA2	137990986	137991288	AKR7A2
Bt.11078.1.S1_at.2	BTA2	138014415	138014717	AKR7A2
Bt.11078.2.S1_at	BTA2	137987838	137990056	AKR7A2
Bt.11079.1.A1_at	BTA5	119551135	119551598	RANGAP1
Bt.11080.1.S1_at	BTAX	49335093	49336136	IL2RG
Bt.11081.1.S1_at	BTA27	35773335	35773727	FGFR1
Bt.11082.1.S1_at	BTA23	11738828	11740751	C23H6orf129
Bt.11085.1.S1_at.1	Contig19816	23495	23990	BSDC1
Bt.11085.1.S1_at.2	BTA2	125418866	125419361	BSDC1
Bt.11087.1.S1_at.1	BTA28	38872694	38873051	GHITM
Bt.11087.1.S1_at.2	BTA28	38757993	38758350	GHITM
Bt.11088.1.S1_a_at	BTA7	9420512	9421412	CD97
Bt.11092.1.S1_at.1	BTA16	63376564	63376841	C1orf21
Bt.11093.1.S1_at	BTA11	26092901	26093427	EML4
Bt.11094.1.S1_at	BTA8	11526220	11526292	LOC100129250
Bt.11095.1.S1_a_at	BTA18	35489392	35489672	VPS4A
Bt.11096.1.S1_at	BTA1	108789806	108790338	KPNA4
Bt.11097.1.S1_at	BTA7	18651029	18651357	DAPK3
Bt.11098.1.S1_at	BTA7	17819996	17820534	C19orf31
Bt.11099.1.A1_at	BTA18	21036633	21037022	AKTIP
Bt.11100.1.S1_at	Contig156925_Contig153184	2017	2389	MUPCDH
Bt.11102.1.A1_at	BTA13	72856041	72856556	SFRS6
Bt.11103.1.A1_at	BTA18	55183427	55186470	LOC785576
Bt.11103.2.S1_at	BTA18	55180907	55181913	RASIP1
Bt.11105.1.S1_at	BTA11	13762333	13768163	ZNF638
Bt.1111.1.S1_at	BTA1	110554017	110554508	MFSD1
Bt.11110.1.S1_at	BTA14	1137880	1138354	LYNX1
Bt.11114.1.S1_at	BTA20	75677582	75678035	EXOC3
Bt.11115.1.S1_at	BTA15	33484606	33484906	KCNC1
Bt.11117.1.S1_at	BTA10	42839612	42839910	SDCCAG1
Bt.1112.1.S1_at	BTA18	45205228	45205776	SCN1B
Bt.11124.1.S1_at	BTA19	44166353	44166688	VPS25
Bt.11126.1.S1_at	BTA18	34443899	34444330	LCAT
Bt.11126.2.A1_at	BTA18	34444657	34445156	LCAT
Bt.11126.3.S1_a_at	BTA18	34445396	34446155	LCAT
Bt.11128.1.S1_at	BTA17	67256554	67257067	UNG
Bt.11129.1.S1_at	BTA23	25206801	25207333	MCM3
Bt.11130.1.S1_at	BTA7	13150707	13152232	DNMT1
Bt.11133.1.S1_at.1	BTA16	10567041	10567551	LOC613660
Bt.11133.1.S1_at.2	BTA7	5820048	5822146	USE1
Bt.11133.2.S1_a_at	BTA7	5822092	5822910	USE1
Bt.11133.3.S1_at	BTA7	5820924	5821300	USE1
Bt.11135.1.S1_at	BTA11	74422462	74424576	MPV17
Bt.11136.1.S1_at	BTA13	62534718	62535189	TM9SF4
Bt.11138.1.S1_at	BTA5	116814657	116822803	POLR2F
Bt.11140.1.S1_at	BTA11	51435974	51436455	TCF7L1
Bt.11141.1.S1_at	BTA7	42157568	42158053	MIER2
Bt.11141.2.S1_at	BTA7	42168405	42172530	MIER2
Bt.11142.1.S1_at	BTA11	108011056	108011321	EGFL7
Bt.11145.1.S1_at	BTA26	22174813	22175349	SFXN3
Bt.11149.1.S1_at	BTA13	31480945	31483742	VIM
Bt.1115.1.S1_at	BTA15	36717517	36717882	PDE3B
Bt.11150.1.S1_at	BTA10	9974055	9974403	JMY
Bt.11151.1.S1_at	BTA28	27283620	27284183	C10orf54
Bt.11151.2.S1_at	BTA28	27284504	27285046	C10orf54
Bt.11152.1.S1_at	BTA7	10036482	10036934	SAMD1
Bt.11152.2.S1_at	BTA7	10036474	10036927	LOC539805
Bt.11154.1.S1_at	BTA13	17338836	17339394	CCNY
Bt.11154.2.S1_at	BTA13	17345448	17376404	CCNY
Bt.11154.3.A1_at	BTA13	17338481	17338702	CCNY
Bt.11156.1.S1_at	BTA11	102355974	102356449	C11H9orf16
Bt.11157.1.S1_a_at	BTA19	37660066	37660675	SGCA
Bt.11159.1.S1_at	BTA3	93619813	93620138	JUN
Bt.1116.1.A1_at	BTA23	28954282	28954706	GABBR1
Bt.1116.2.S1_at	BTA23	28953621	28954142	GABBR1
Bt.11160.1.S1_at	BTA4	110750086	110750621	CASP2
Bt.11161.1.S1_at.1	Contig74387	38825	39286	UBE2NL
Bt.11161.1.S1_at.2	BTA5	26007035	26007496	UBE2N
Bt.11163.1.S1_at	BTA16	49142330	49142806	RSC1A1
Bt.11164.1.S1_at	BTA23	11282458	11282913	FGD2
Bt.11165.1.S1_at	BTA15	77022407	77022834	CKAP5
Bt.11167.1.S1_at	BTA21	60666734	60666956	GLRX5
Bt.11168.1.S1_at	BTA27	41398858	41399285	PSD3
Bt.11169.1.S1_at	BTA5	32807435	32807870	SMARCD1
Bt.1117.1.S1_at	BTA25	35125016	35125526	CLIP2
Bt.11170.1.S1_at	BTA7	11074235	11074672	TNPO2
Bt.11170.2.S1_a_at	BTA7	11073111	11074795	TNPO2
Bt.11171.1.S1_at	BTA19	35969222	35969655	FLCN
Bt.11171.2.S1_at	BTA19	35963610	35967607	FLCN
Bt.11173.1.S1_at	BTA19	52644096	52644622	C17orf90
Bt.11174.1.S1_at	BTAUn.140	17777	18341	KIR2DL5A
Bt.11174.2.S1_at.1	BTA18	62790841	62791174	KIR2DS1
Bt.11174.2.S1_at.2	BTAUn.663	22111	22444	LOC514871
Bt.11174.2.S1_at.3	BTAUn.140	178345	230810	KIR3DL2
Bt.11174.3.S1_a_at	BTA18	62795443	62795519	KIR2DS1
Bt.11174.3.S1_at	BTAUn.140	220477	232713	KIR3DL2
Bt.11175.1.S1_at	BTA7	9934865	9935308	MGC128405
Bt.11176.1.S1_at	BTA23	25597867	25598305	TMEM14A
Bt.11176.2.S1_at	BTA23	25592208	25597774	TMEM14A
Bt.11177.1.S1_at	BTA3	36787564	36788041	SORT1
Bt.11178.1.S1_at	BTAX	8300000	8360847	GPC3
Bt.11179.1.S1_at	BTA25	749032	749515	ITFG3
Bt.1118.1.A1_at	BTA14	16130562	16134816	C8orf76
Bt.11180.1.A1_a_at	BTA16	1358900	1359169	LRRN2
Bt.11182.1.S1_at	BTA1	1904323	1906071	GCFC
Bt.11182.2.S1_a_at	BTA1	1905684	1905761	GCFC
Bt.11182.2.S1_at	BTA1	1905414	1905665	GCFC
Bt.11184.1.S1_at	BTA26	39775098	39779964	SFXN4
Bt.11187.1.S1_at.1	Contig57616	19406	19875	LOC100128789
Bt.11187.1.S1_at.2	BTA2	129588407	129588876	LOC514364
Bt.11188.1.S1_at	BTA3	99982681	99983082	SCP2
Bt.11189.1.S1_at	BTA16	25835713	25836209	SRP9
Bt.11190.1.S1_at	BTA25	28713712	28714221	PHKG2
Bt.11192.1.S1_at	BTA3	113578991	113580408	PABPC4
Bt.11193.1.S1_at	BTA28	44157625	44163358	TIMM23
Bt.11194.1.S1_at	BTA10	21408223	21408649	DHRS4
Bt.11195.1.S1_at	BTA13	63589774	63592815	PLUNC
Bt.11196.1.S1_at	BTA8	62635554	62636281	HINT2
Bt.11199.1.S1_at	BTA28	29000081	29002561	MYOZ1
Bt.11204.1.S1_at	BTA13	47735509	47736027	PROKR2
Bt.11205.1.S1_at	BTA11	68956357	68956931	PROKR1
Bt.11206.1.S1_at				LLGLH
Bt.11208.1.S1_at	BTA18	53538018	53539095	CALM3
Bt.1121.1.S1_at.1	BTA20	10986848	10987384	TAF9
Bt.1121.1.S1_at.2	BTAUn.4204	8673	9192	TAF9
Bt.1121.1.S1_at.3	BTA23	14198128	14198647	TAF9
Bt.1121.1.S1_at.4	BTA15	76811853	76812383	TAF9
Bt.1121.2.S1_a_at.1	BTA20	10986372	10986665	TAF9
Bt.1121.2.S1_a_at.2	BTA15	76812566	76812868	TAF9
Bt.11211.1.S1_at	BTA17	73985132	73989199	SLC5A1
Bt.11212.1.S1_at.1	BTA9	93307194	93310027	VIP
Bt.11212.1.S1_at.2	BTA9	93584172	93587005	LOC781759
Bt.11213.1.S1_at	BTA7	39170018	39172187	PROP1
Bt.11214.1.S1_at	BTA14	22202393	22202877	RP1
Bt.11215.1.S1_a_at	BTA29	51435215	51436215	TNNT3
Bt.11216.1.S1_at	BTA5	79359274	79359819	MB
Bt.11217.1.S1_at.1	BTA15	56890390	56890754	MUC15
Bt.11217.1.S1_at.2	Contig63979	27388	27752	MUC15
Bt.11217.2.A1_at.1	BTA15	56896977	56897200	ANO3
Bt.11217.2.S1_a_at.1	BTA15	56897014	56897246	MUC15
Bt.11217.2.S1_a_at.2	Contig63979	20909	21141	MUC15
Bt.11218.1.S1_at	BTA7	4698675	4701046	LRRC25
Bt.11219.1.A1_at	BTA6	19003390	19003895	PAPSS1
Bt.1122.1.A1_at	BTA6	109372716	109378166	LYAR
Bt.11220.1.S1_at	BTA2	75505974	75506513	RALB
Bt.11220.2.S1_a_at	BTA2	75487856	75495598	RALB
Bt.11221.1.S1_at	BTA2	82849614	82850109	GYPC
Bt.11224.1.S1_at	BTA6	94258629	94259136	SCARB2
Bt.11225.1.S1_at	BTA17	76072409	76076415	UFD1L
Bt.11226.1.S1_at.2	BTA5	120042610	120043157	SREBF2
Bt.11226.2.S1_at.2	BTA5	120039288	120041531	SREBF2
Bt.11228.1.S1_a_at	BTA25	27856720	27857168	CLN3
Bt.11228.3.S1_a_at	BTA25	27865046	27868306	CLN3
Bt.1123.1.A1_s_at	BTA2	125565563	125565891	KPNA6
Bt.11230.1.S1_at	BTA6	102250339	102250840	AGPAT9
Bt.11233.1.S1_at	BTA27	48186835	48188259	TOP2B
Bt.11236.1.S1_at	BTA25	2253187	2253678	PGP
Bt.11237.1.S1_at	BTA6	86830651	86831205	YTHDC1
Bt.11239.1.S1_at	BTA18	13519413	13519935	SPG7
Bt.11239.2.S1_at	BTA18	13515746	13517660	SPG7
Bt.11239.3.S1_at	BTA18	13504126	13506706	SPG7
Bt.11240.1.A1_at	BTA6	21422688	21423209	TET2
Bt.11240.2.S1_at	BTA6	21424824	21425201	TET2
Bt.11241.1.S1_at	BTA18	35139291	35139749	CDH1
Bt.11242.1.S1_at	BTA9	105122468	105123313	BRP44L
Bt.11243.1.S1_at	BTA19	35155706	35156122	EPN2
Bt.11243.2.S1_at	BTA19	35159338	35161820	EPN2
Bt.11244.1.S1_at	BTA18	34229119	34229861	ACD
Bt.11245.1.S1_at	BTA7	61765348	61765881	MST150
Bt.11246.1.A1_at	BTAX	23487364	23487563	MECP2
Bt.1125.1.S1_at	BTA22	14177899	14178381	CTNNB1
Bt.11256.1.S1_at	BTA18	26302965	26304911	CNOT1
Bt.11257.1.S1_at	BTA18	35512322	35512772	TERF2
Bt.11257.2.S1_at	BTA18	35513186	35513645	TERF2
Bt.11258.2.A1_a_at	BTA10	21271930	21273963	RNF31
Bt.11259.1.S1_at	BTA21	59051371	59053034	ISG12-A
Bt.1126.1.A1_at	BTA12	72303398	72303824	RAP2A
Bt.11260.1.S1_at	BTA11	51418536	51419051	TGOLN2
Bt.11260.2.S1_at	BTA11	51421703	51422280	TGOLN2
Bt.11262.1.S1_at	BTA18	64353794	64354249	PEG3
Bt.11262.2.S1_at	BTA18	64353357	64353718	PEG3
Bt.11262.3.S1_at	BTA18	64354573	64354775	PEG3
Bt.11263.1.S1_at	BTA18	13835932	13836428	DBNDD1
Bt.11263.2.S1_at	BTA18	13837167	13837532	LOC532875
Bt.11264.1.S1_at	BTA22	52207491	52208027	IP6K2
Bt.11265.1.A1_at	BTA22	59202049	59202396	C3orf20
Bt.11266.1.S1_a_at	BTA7	7133959	7134153	EPS15L1
Bt.11266.2.S1_a_at	BTA7	7133881	7134112	EPS15L1
Bt.11266.2.S1_s_at	BTA7	7106736	7107869	EPS15L1
Bt.11267.1.S1_at	BTA23	9701391	9701804	TEAD3
Bt.11268.1.S1_at	BTA5	117379401	117379891	CBY1
Bt.11270.1.A1_at	BTA23	27345290	27346459	MGC151586
Bt.11270.2.S1_at	BTA23	27347997	27348428	VARS
Bt.11271.1.S1_at	BTAUn.590	83866	84357	SMOC2
Bt.11272.1.S1_at	BTA1	155974862	155975425	COLQ
Bt.11272.2.A1_at	BTA1	155974610	155974812	COLQ
Bt.11273.1.S1_at	BTA23	16300081	16300449	MED20
Bt.11275.1.S1_at	BTA10	79125027	79125555	SPTB
Bt.11276.1.A1_at	BTAUn.1527	27815	28349	ZNF503
Bt.11276.2.A1_at	BTAUn.1527	28351	28835	LOC439985
Bt.11277.1.A1_at	BTA3	127314196	127314755	SLC41A3
Bt.11277.2.S1_at	BTA3	127314584	127315025	ZXDC
Bt.11278.1.S1_at.1	BTA16	25553969	25554526	ENAH
Bt.11278.1.S1_at.3	BTA3	18778640	18779197	LOC100140375
Bt.11278.1.S1_at.4	BTA7	37853809	37854366	LOC533921
Bt.11279.1.A1_at	BTAX	85439395	85439726	CLCN4
Bt.1128.1.S1_at	BTA21	22252483	22252948	ALPK3
Bt.11280.1.S1_at	BTA18	12715852	12716405	BANP
Bt.11282.1.S1_at	BTA19	14229467	14231796	SNORD7
Bt.11286.1.S1_at	BTA3	127536420	127545881	CHCHD6
Bt.11288.1.A1_at	BTA18	58035026	58035205	PPP2R1A
Bt.1129.1.S1_at.1	BTA5	61619928	61626705	CS
Bt.1129.1.S1_at.2	BTA10	97133746	97134232	LOC788293
Bt.1129.2.S1_at.1	BTA5	61629637	61630053	CS
Bt.1129.2.S1_at.2	BTA10	97135847	97136263	LOC788293
Bt.11290.1.A1_at	BTA5	33077556	33077824	BCDIN3D
Bt.11290.2.S1_at	BTA5	33076785	33077256	BCDIN3D
Bt.11292.1.S1_at	BTA20	18290647	18290955	KIF2A
Bt.11294.1.A1_at	BTA25	32255081	32255246	AUTS2
Bt.11295.1.A1_at	BTA16	46883921	46884192	MEGF6
Bt.113.1.S1_at	BTA23	32006210	32006659	H4
Bt.1130.1.S1_at	BTA5	79114249	79117509	MCM5
Bt.11301.1.S1_at	BTA7	60096472	60096996	ABLIM3
Bt.11301.2.S1_at	BTA7	60064124	60077441	ABLIM3
Bt.11303.1.A1_at	BTA12	12116061	12116230	ENOX1
Bt.11304.1.S1_at	BTA2	110772163	110772686	PNKD
Bt.11306.1.S1_at	BTA23	9153972	9154424	TAF11
Bt.11308.1.S1_at	Contig79711_Contig182251	54869	55402	LOC647310
Bt.11308.2.S1_at	Contig79711_Contig182251	54210	54566	LOC647310
Bt.11309.1.A1_at				LOC100125320
Bt.1131.1.S1_at	BTA10	46179992	46184265	PPIB
Bt.11314.1.S1_at	BTA14	19082118	19082600	PRKDC
Bt.11315.1.A1_at.1	BTA24	9835313	9835868	DSEL
Bt.11315.1.A1_at.2	BTAUn.4166	3301	3856	DSEL
Bt.11315.1.A1_at.3	Contig26121	24036	24591	DSEL
Bt.11315.2.S1_at.1	BTA24	9834765	9835129	DSEL
Bt.11315.2.S1_at.2	BTAUn.4166	4040	4404	DSEL
Bt.11315.2.S1_at.3	Contig26121	23488	23852	DSEL
Bt.11319.1.A1_s_at	BTA10	10706318	10706453	MTX3
Bt.1132.1.S1_at	BTA5	500501	501030	LOC782348
Bt.1132.2.S1_at	BTA5	525470	525923	LOC782348
Bt.11322.1.A1_at	BTA11	27454299	27462968	LRPPRC
Bt.11323.1.A1_at	BTA8	105388787	105388958	LPAR1
Bt.11324.1.A1_s_at	BTA9	14444688	14444878	COL12A1
Bt.11325.1.S1_at	BTA13	79806072	79806634	ADNP
Bt.11326.1.S1_at	BTA9	64066550	64069537	AKIRIN2
Bt.11326.2.A1_at	BTA9	64069727	64070003	AKIRIN2
Bt.11326.3.S1_at	BTA9	64047694	64048032	AKIRIN2
Bt.11327.1.S1_at	BTA18	11602063	11602547	MTHFSD
Bt.11327.2.A1_at	BTA18	11601889	11602028	MTHFSD
Bt.11328.1.S1_at	BTA24	2481629	2482115	ZNF516
Bt.11329.1.S1_at	BTA15	28172426	28173072	VPS11
Bt.11331.1.A1_at	BTA3	115292027	115292557	MANEAL
Bt.11333.2.S1_at	BTA3	4253177	4276981	RXRG
Bt.11333.3.A1_a_at	BTA3	4287464	4290526	RXRG
Bt.11334.1.A1_s_at	BTA13	52548122	52548300	ITPA
Bt.11335.1.A1_at	BTA10	60627640	60627926	AP4E1
Bt.11339.1.S1_at	BTA20	10107862	10108429	MRPS27
Bt.11341.1.A1_at	BTA13	67050282	67050603	NNAT
Bt.11345.1.A1_at	BTA22	17359029	17359193	TADA3L
Bt.11346.1.A1_at				ADSL
Bt.11347.1.A1_at	BTA13	51954798	51954994	CDC25B
Bt.11348.1.A1_at	BTA26	23033836	23034350	NOLC1
Bt.11349.1.A1_at	BTA6	97055334	97055571	BMP2K
Bt.1135.1.A1_at	BTA10	81520453	81520985	MPP5
Bt.11351.1.A1_at	BTA25	38010443	38010736	GNB2
Bt.11352.1.S1_a_at	BTA3	109773997	109774156	EBNA1BP2
Bt.11352.1.S1_at	BTA3	109770615	109772255	EBNA1BP2
Bt.11352.2.A1_at	BTA3	109773812	109774009	EBNA1BP2
Bt.11352.3.S1_at	BTA3	109774221	109774312	EBNA1BP2
Bt.1136.1.S1_at	BTA18	65840719	65841231	LOC100138653
Bt.11361.1.S1_at	BTA19	13593353	13593763	LOC515657
Bt.11362.1.A1_at	BTA22	9775984	9776318	ARPP-21
Bt.11363.1.S1_at	BTA26	51187088	51187617	INPP5A
Bt.11365.1.A1_at	BTA7	15241095	15241316	FBN3
Bt.11366.1.S1_at	BTA23	17350757	17351134	PTK7
Bt.11368.1.A1_at	BTA15	77611828	77612053	RAPSN
Bt.11369.1.A1_at	BTA13	42729572	42730062	LOC730356
Bt.1137.1.S1_at	BTA5	105876486	105877037	LOC100140164
Bt.11370.1.A1_at	BTA19	20801170	20801408	TP53I13
Bt.11373.1.A1_at				GTPBP4
Bt.11375.1.A1_at	BTA2	130225403	130225592	WDTC1
Bt.11377.1.A1_at	BTA23	10331731	10332166	MAPK14
Bt.11379.1.S1_at	BTA13	72965782	72970971	IFT52
Bt.11380.1.A1_at	BTA13	11845028	11845242	CUGBP2
Bt.11381.1.A1_at	BTA21	19988180	19988368	LOC512148
Bt.11386.1.S1_at	BTA18	37417483	37417954	ZFHX3
Bt.11386.2.S1_at	BTA18	37412103	37416444	ZFHX3
Bt.11386.3.S1_at	BTA18	37411536	37411957	ZFHX3
Bt.11389.1.S1_a_at	BTA6	95125114	95125253	CCNI
Bt.11389.1.S1_at	BTA6	95125018	95125565	CCNI
Bt.11389.2.S1_at	BTA6	95124987	95125096	SEPT11
Bt.11394.1.S1_at	Contig129450_Contig76274	79344	79733	ZBED4
Bt.11395.1.A1_at	BTA4	107522857	107523247	MKRN1
Bt.11397.1.A1_at.1	BTA11	31304083	31304268	FBXO11
Bt.11397.1.A1_at.2	BTA11	30858277	30858462	LOC786990
Bt.114.1.S1_at	BTA8	88206484	88206910	OMD
Bt.1140.1.S1_at	BTA25	1803321	1804052	NME3
Bt.11402.1.A1_at	BTA4	66458529	66458750	LOC534141
Bt.11406.1.A1_at	BTA25	28568488	28568846	ZNF747
Bt.11406.2.S1_at	BTA25	28568906	28569140	ZNF688
Bt.11408.1.A1_at	BTA27	15087377	15087527	ODZ3
Bt.11409.1.A1_a_at	BTA11	6839075	6839156	MAP4K4
Bt.11411.1.S1_at				CIAPIN1
Bt.11413.1.S1_at	BTA16	2744571	2745123	RAB7B
Bt.11415.1.A1_at	BTA15	75487585	75487797	LOC524928
Bt.11417.1.A1_at.2	BTA1	85625567	85625796	LOC613595
Bt.11417.2.S1_at.2	BTA1	85626032	85633061	LOC613595
Bt.11418.1.S1_at	BTA1	137544357	137544883	RYK
Bt.1142.1.S1_at	BTA8	63195141	63195557	GLIPR2
Bt.11420.1.A1_at	BTA15	53218167	53218413	P4HA3
Bt.11424.1.S1_at	BTA1	69080449	69080947	MYLK
Bt.11427.1.A1_at	BTA21	6738679	6739040	IGF1R
Bt.11428.1.A1_at	BTA1	6284942	6285313	H1C21ORF7
Bt.1143.1.S1_at	BTA14	64553245	64553725	LAPTM4B
Bt.11430.1.S1_at	BTA8	115981250	115981767	RAB14
Bt.11432.1.A1_at	BTA19	45427418	45427628	ATXN7L3
Bt.11433.1.A1_at	BTA16	23132309	23132759	LOC781807
Bt.11436.1.A1_at	BTAUn.56	73629	73839	SHANK3
Bt.11437.1.A1_at	BTAUn.481	24010	24201	ARL8A
Bt.11438.1.S1_at	BTA18	62692613	62695189	TNNI3
Bt.1144.1.A1_at	BTA8	11218683	11219030	SCARA3
Bt.1144.2.S1_at	BTA8	11219191	11219660	SCARA3
Bt.11444.1.S1_at	BTA5	113797384	113797778	NRIP2
Bt.11445.1.A1_at	BTA3	62515186	62515355	BCL10
Bt.11446.1.A1_at	BTA6	116316468	116316696	LDB2
Bt.11448.1.S1_at.2	BTA2	123584185	123584513	PTMA
Bt.11448.1.S1_at.4	BTA2	50092123	50092451	PTMA
Bt.11448.1.S1_at.5	BTA1	138911398	138911727	NCRNA00119
Bt.11449.1.S1_at	BTA11	74598546	74599078	PREB
Bt.1145.1.S1_at	BTA3	99723085	99729771	C3H1orf123
Bt.11450.1.A1_at	BTA21	66014263	66014439	SNORD114-17
Bt.11452.1.S1_at	BTA2	77026150	77026546	TSN
Bt.11453.1.S1_at.2	BTA21	34150305	34150782	ARID3B
Bt.11454.1.A1_at	BTA6	32723761	32723995	LOC536367
Bt.11455.1.A1_at	BTA21	56782591	56782710	UTP14A
Bt.11456.1.S1_at	BTA26	20621516	20622368	MMS19
Bt.11456.2.S1_at	BTA26	20616933	20619280	MMS19
Bt.11457.1.S1_at	BTA13	52548290	52550077	ITPA
Bt.11458.1.A1_at	BTA6	100800650	100801126	HNRNPD
Bt.11459.1.S1_at	BTA18	25920990	25921508	C18H16orf57
Bt.11460.1.A1_at.2	BTA16	67081145	67081514	PTPN14
Bt.11462.1.S1_at	BTA14	65772442	65789577	SDC2
Bt.11463.1.A1_at	BTA24	36789100	36789307	TYMS
Bt.11464.1.S1_at	BTA11	107596431	107596938	QSOX2
Bt.11465.1.S1_at	BTA10	6334315	6334817	HMGCR
Bt.11466.1.A1_at	BTA5	4358513	4359079	LOC777786
Bt.11468.1.S1_at	BTA13	68042141	68042672	KIAA1219
Bt.1147.1.S1_at	BTA18	50793116	50793187	GSK3A
Bt.11470.1.A1_at	BTA3	42734261	42734424	AMY2B
Bt.11475.1.A1_at	BTA6	31872207	31872415	PDLIM5
Bt.11476.1.S1_at	BTA25	42630495	42630960	LFNG
Bt.11476.2.A1_at	BTA25	42632280	42632330	TTYH3
Bt.11477.1.A1_at	BTA25	8443728	8443892	LOC509540
Bt.11478.1.A1_at	BTA26	23478511	23478963	PSD
Bt.11479.1.A1_at	BTA17	54456509	54459213	DNAH10
Bt.1148.1.S1_at	BTA6	27514331	27514879	EIF4E
Bt.11480.1.S1_at	BTAX	37590505	37590708	DCX
Bt.11482.1.S1_at	BTA27	46193339	46199012	NKIRAS1
Bt.11484.1.A1_at.2	BTA3	105411030	105411227	LOC388630
Bt.11485.1.A1_at	BTA8	1677348	1682435	AADAT
Bt.11487.1.A1_at	BTA11	50497979	50498498	PTCD3
Bt.11488.1.A1_at	BTA23	53298826	53299304	LOC787471
Bt.11489.1.S1_at	BTA23	31753918	31754462	HIST1H3C
Bt.11489.2.A1_at	BTA23	31753428	31753943	HIST1H3D
Bt.11489.3.S1_at	BTA23	31754443	31759460	LOC787649
Bt.11490.1.A1_at	BTA5	118977320	118977648	MKL1
Bt.11492.1.A1_at	BTA26	22822216	22822750	MGEA5
Bt.11493.1.S1_at	BTAX	23230183	23232325	BCAP31
Bt.11496.1.S1_at	BTA13	63959278	63959655	CBFA2T2
Bt.11497.1.A1_at	BTA21	61904307	61924746	VRK1
Bt.115.1.S1_at	BTA4	5217505	5218009	DDC
Bt.1150.1.S1_at	BTA23	14395996	14396537	DAAM2
Bt.1150.2.S1_at	BTA23	14395013	14395258	DAAM2
Bt.11500.1.A1_at	BTA22	12882369	12882797	LOC515736
Bt.11502.1.A1_at	BTA7	49991420	49991652	DNAJC18
Bt.11503.1.S1_a_at	BTA9	100628434	100630729	MAP3K4
Bt.11505.2.S1_at	BTA14	1059761	1060271	GRINA
Bt.11505.3.S1_at	BTA14	1059936	1060363	PARP10
Bt.11506.1.A1_at.1	BTA25	673328	673384	HBA2
Bt.11506.1.A1_at.2	BTA25	670274	670330	HBA2
Bt.11508.1.S1_at	BTA1	72496493	72496910	NCBP2
Bt.11509.1.S1_at	BTA7	20114758	20115260	LOC510442
Bt.1151.1.S1_at	BTA3	15550816	15552015	CRABP2
Bt.11511.1.A1_at	BTA6	118751438	118751889	SLBP
Bt.11514.1.A1_at	BTA20	68062786	68063018	SEMA5A
Bt.11515.1.A1_at	BTA10	35117710	35118015	THBS1
Bt.11516.1.S1_at	BTAX	76084170	76084627	PDHA1
Bt.11519.1.A1_at	BTA26	51187520	51187632	INPP5A
Bt.1152.1.S1_at	BTA11	4066538	4066983	C2orf64
Bt.11520.1.A1_at	BTA15	52416665	52416854	RELT
Bt.11521.1.A1_at	BTA28	34725027	34725530	PLAC9
Bt.11521.2.A1_a_at	BTA28	34725682	34726256	PLAC9
Bt.11523.1.A1_at	BTA27	35203571	35212240	ZNF703
Bt.11524.1.A1_at	BTA24	612139	614034	ATP9B
Bt.11525.1.S1_a_at	BTA27	28667396	28756587	RBPMS
Bt.11525.2.A1_at	BTA27	28783365	28783637	RBPMS
Bt.11525.3.S1_at	BTA27	28782494	28782932	RBPMS
Bt.11526.1.A1_at	BTA24	50388368	50388684	DYM
Bt.11526.2.S1_at	BTA24	50388804	50389303	DYM
Bt.11527.1.A1_at	BTA10	21892473	21893029	BCL2L2
Bt.1153.1.S1_at	BTA15	77730757	77733585	NDUFS3
Bt.11530.1.A1_at	BTA18	7327520	7327790	CMIP
Bt.11532.1.A1_at	BTA2	101515556	101515842	CRYGB
Bt.11533.1.A1_at.1	BTAUn.11	806861	806923	LOC781650
Bt.11533.1.A1_at.2	BTA23	9696292	9696354	RPL10A
Bt.11536.1.A1_at	BTA12	26055618	26055826	C2orf27
Bt.11538.1.A1_at	BTA25	29492979	29493385	GBAS
Bt.1154.1.S1_at	BTA6	109677086	109677633	WDR1
Bt.11541.1.A1_at	BTA19	25076465	25077902	SPNS3
Bt.11541.2.S1_at	BTA19	25048766	25053493	SPNS3
Bt.11546.1.S1_at	BTA10	37128483	37129039	MAPKBP1
Bt.11547.1.A1_at	BTA11	74684385	74684561	TMEM214
Bt.11551.1.A1_at	BTA11	102356354	102356438	C11H9orf16
Bt.11553.1.A1_at.1	BTA12	20974685	20974950	NEK3
Bt.11553.1.A1_at.2	BTA12	20970647	20970912	NEK3
Bt.11556.1.A1_at	BTA19	37486329	37486585	EME1
Bt.11560.1.A1_at	BTA11	3396474	3396661	TMEM131
Bt.11563.1.A1_at	BTA25	31673029	31673237	AUTS2
Bt.11568.1.A1_at	BTA3	107016344	107016500	PIK3R3
Bt.1157.1.S1_at.2	BTA3	3963588	3968205	MGST3
Bt.11570.1.A1_at	BTA7	13005526	13005912	COL5A3
Bt.11574.1.A1_at	BTA16	52500173	52504130	SERPINC1
Bt.11576.1.S1_at	BTA19	27847761	27848653	SAT2
Bt.11579.1.A1_at	BTA29	30822131	30826669	DDX25
Bt.11580.1.S1_at	BTA4	33270867	33271342	IGF2BP3
Bt.11581.1.S1_at	BTA6	91905647	91906294	PF4
Bt.11585.1.A1_at	BTA3	110949582	110950089	FOXJ3
Bt.11586.1.S1_at	BTA25	29111578	29112660	PYCARD
Bt.11587.1.S1_at	BTA19	19928847	19930206	SPAG5
Bt.11587.3.A1_a_at	BTA19	19923552	19924424	SPAG5
Bt.11588.1.A1_at	BTA2	135566511	135571353	USP48
Bt.11589.1.A1_at	BTA17	75593306	75594176	SERPIND1
Bt.11591.1.A1_at	BTA25	1499398	1499650	UBE2I
Bt.11593.1.S1_at	BTA6	121445985	121446486	KIAA0232
Bt.11597.1.S1_at	BTA17	13009141	13012655	LSM6
Bt.11598.2.S1_a_at	BTA5	115835376	115836418	CECR5
Bt.11599.1.S1_at	BTA7	36768936	36769388	SEMA6A
Bt.11599.2.S1_at	BTA7	36768107	36768513	SEMA6A
Bt.116.1.S1_at	BTA24	27190194	27201305	DSC3
Bt.11601.1.A1_at	BTA1	6450725	6450975	RWDD2B
Bt.11605.1.S1_at	BTA2	138378121	138378538	IFFO2
Bt.11606.1.A1_at	BTA9	95559001	95563341	LOC100139161
Bt.11606.2.S1_at	BTA9	95558435	95561892	TFB1M
Bt.11612.1.A1_at	BTA2	89334688	89334880	LOC522473
Bt.11616.1.A1_at	BTA19	34836003	34836313	ALDH3A2
Bt.11617.1.A1_at	BTAX	50317899	50318461	PJA1
Bt.11622.1.A1_at	BTAX	4314701	4314978	CXorf64
Bt.11623.1.A1_a_at.1	BTAX	6791959	6792208	RAB33A
Bt.11623.1.A1_a_at.2	BTAX	6928237	6928486	ZNF280C
Bt.11625.1.S1_at.1	BTA4	70044233	70044687	CREB5
Bt.11625.1.S1_at.2	BTAUn.314	139284	139738	LOC782914
Bt.11629.1.A1_at	BTA11	3396546	3396951	TMEM131
Bt.11631.1.A1_at	BTA16	64024898	64025109	IVNS1ABP
Bt.11631.2.S1_at	BTA16	64025417	64025917	IVNS1ABP
Bt.11631.3.S1_at	BTA16	64024866	64025099	C16H1ORF26
Bt.1164.1.S1_at	BTA19	39893064	39893635	OSBPL7
Bt.11641.1.S1_at	BTA10	10816808	10821247	THBS4
Bt.11642.1.A1_at	BTA24	60182876	60183254	MALT1
Bt.11647.1.A1_at	BTA22	7669453	7669934	UBP1
Bt.1165.1.S1_at	BTA18	17770868	17771430	ADCY7
Bt.11650.1.A1_at	BTA23	11666401	11666469	RNF8
Bt.11651.1.A1_at	BTA13	65669535	65669914	SCAND1
Bt.11654.1.A1_at	BTA7	5745638	5745823	ANO8
Bt.11656.1.S1_at	BTA3	20763427	20763911	CGN
Bt.11657.1.A1_at	BTAX	55581970	55582576	PCSK1N
Bt.11658.1.A1_at	BTA8	50557204	50557384	C9orf85
Bt.11659.1.S1_at	BTA12	35925664	35925996	MRP63
Bt.11659.2.A1_at	BTA12	35925226	35925626	MRP63
Bt.1166.1.S1_at	BTA7	5779246	5780921	C7H19orf62
Bt.11660.1.A1_at	BTA20	75338621	75339060	NKD2
Bt.11661.1.S1_at.1	BTA1	138021650	138022207	CDV3
Bt.11661.1.S1_at.2	BTAUn.485	8777	9336	LOC786183
Bt.11662.1.A1_at	BTA3	100463107	100463416	GPX7
Bt.11663.1.A1_at	BTA20	39881559	39881833	SLC1A3
Bt.11666.1.S1_at	BTA22	53525976	53526333	SCAP
Bt.11666.2.S1_at	BTA2	134208815	134209289	LUZP1
Bt.11666.3.S1_a_at	BTA22	53527477	53527816	SCAP
Bt.11666.3.S1_at	BTA22	53527805	53528137	SCAP
Bt.11667.1.A1_at	BTA18	25021318	25021863	ARL2BP
Bt.11667.2.A1_at	BTA18	25021832	25022281	FLJ40672
Bt.11668.1.S1_at	BTA4	97165765	97166200	KLHDC10
Bt.1167.1.S1_at.2	BTA23	39803647	39804080	DEK
Bt.1167.2.S1_at.2	BTA23	39803020	39803464	DEK
Bt.11671.1.A1_at	BTA8	9707012	9707301	HMBOX1
Bt.11676.1.A1_at	BTA11	107792058	107792292	SEC16A
Bt.11677.1.S1_at.1	BTAUn.337	93532	93824	ZNF75
Bt.11677.1.S1_at.2	BTAUn.494	7612	7904	LOC615899
Bt.11677.1.S1_at.3	BTAUn.494	77108	77400	NCRNA00087
Bt.11677.1.S1_at.4	BTAUn.494	67349	67641	NCRNA00087
Bt.11679.1.S1_at	BTA11	99235988	99236437	OLFML2A
Bt.11681.1.A1_at	BTA23	7746790	7747071	B3GALT4
Bt.11683.1.A1_at	Contig162153_Contig56073	44049	44587	PPP2R3B
Bt.11684.1.A1_at	BTA4	67701395	67701852	NEUROD6
Bt.11687.1.S1_a_at	BTA25	3993997	3994227	LOC513912
Bt.11687.1.S1_at	BTA25	3994127	3994433	LOC513912
Bt.11687.2.S1_at	BTA25	3994564	3994847	LOC513912
Bt.1169.1.S1_at	BTA26	30965501	30965839	ADD3
Bt.11692.1.A1_at	Contig51177_Contig51171	36836	37112	HGF
Bt.11694.1.A1_at	BTA11	103787368	103789006	PRRX2
Bt.11696.1.A1_at	BTA29	49407821	49408078	SHANK2
Bt.11696.2.S1_at	BTA29	49408475	49408963	SHANK2
Bt.11697.1.A1_at	BTA18	25497148	25497831	CCDC102A
Bt.117.1.S1_at	BTA3	83250907	83253248	GNG12
Bt.11702.1.A1_at	BTA25	40960004	40960293	MMD2
Bt.11702.2.S1_at	BTA25	40959502	40959795	MMD2
Bt.11704.1.S1_at	BTA15	66451237	66451737	LDLRAD3
Bt.11706.1.A1_at	Contig86475	8536	8819	SLAIN2
Bt.11708.1.A1_at	BTA12	83390676	83390935	ING1
Bt.1171.1.S1_at	BTA19	25191453	25191932	SMTNL2
Bt.11710.1.S1_at.1	Contig9655	21058	23939	PDCL3
Bt.11710.1.S1_at.2	BTA11	5731979	5734860	PDCL3
Bt.11711.1.A1_at	BTA2	21685755	21686296	LOC532409
Bt.11714.1.S1_at	BTA16	24167803	24168338	TP53BP2
Bt.11717.1.S1_s_at	BTA7	45573642	45610932	CATSPER3
Bt.11721.1.A1_at	BTA25	23903797	23904076	ARHGAP17
Bt.11722.1.A1_at	BTA14	31014122	31014394	LOC617563
Bt.11723.1.A1_at	BTA12	25148739	25148993	DCLK1
Bt.11725.1.A1_at.1	BTA24	59830872	59831316	NEDD4L
Bt.11727.1.S1_at	BTA25	28734917	28735333	ZNF629
Bt.11731.1.S1_at	BTA7	51830077	51830601	TAF7
Bt.11733.1.S1_at	BTA19	38702808	38703212	IGF2BP1
Bt.11734.1.A1_at.2	BTA1	141885803	141886029	SH3BGR
Bt.11739.1.S1_a_at	BTA7	18356564	18356851	STAP2
Bt.11739.2.A1_a_at	BTA7	18356424	18357215	STAP2
Bt.1174.1.S1_at	BTA12	72119873	72131634	MBNL2
Bt.1174.2.A1_at	BTA12	72138107	72196700	MBNL2
Bt.11745.1.S1_at.1	BTAUn.4269	1530	2076	LOC790328
Bt.11745.1.S1_at.2	BTA5	88233468	88234014	KLHDC5
Bt.11748.1.A1_at	BTA25	43864171	43864480	FAM20C
Bt.11748.2.S1_a_at	BTA25	43864563	43865439	FAM20C
Bt.11749.1.A1_at	BTA14	80183336	80183501	TAF2
Bt.1175.1.S1_at	BTA10	72676953	72677514	TIMM9
Bt.11751.1.A1_at.1	BTA2	27363403	27363844	LOC100140861
Bt.11751.1.A1_at.2	Contig105053	30002	30443	LOC389465
Bt.11757.1.A1_at	BTA12	30888859	30889110	KIAA0774
Bt.11759.1.A1_at	BTA15	62373436	62377307	PAX6
Bt.1176.1.A1_at	BTA7	48937861	48938329	CDC23
Bt.11761.1.A1_at	BTA19	35687763	35687840	RAI1
Bt.11763.1.S1_at	BTA19	26801594	26802143	ENO3
Bt.11763.2.S1_at	BTA19	26802481	26802911	ENO3
Bt.11765.1.A1_at	BTA16	58628001	58628282	FAM163A
Bt.11769.1.A1_at	BTA5	72939446	72939988	TXNRD1
Bt.11769.2.S1_at	BTA5	72938664	72938978	TXNRD1
Bt.11770.1.S1_a_at	BTA22	52009830	52009933	SLC25A20
Bt.11770.1.S1_at	BTA22	52009486	52009954	SLC25A20
Bt.11772.1.A1_at	BTA18	14211818	14212094	C16orf87
Bt.11772.2.S1_at	BTA18	14238750	14243833	C16orf87
Bt.11778.1.A1_at	BTA27	41396105	41396572	PSD3
Bt.11778.2.S1_at	BTA27	41395270	41395606	PSD3
Bt.1178.1.S1_a_at.1	BTA3	18060313	18060561	S100A1
Bt.1178.1.S1_a_at.2	BTA3	18150299	18150547	S100A1
Bt.1178.1.S1_at.1	BTA3	18058981	18059132	S100A1
Bt.1178.1.S1_at.2	BTA3	18151728	18151879	S100A1
Bt.1179.1.S1_at.1	BTAUn.4234	4678	5153	LOC790294
Bt.1179.1.S1_at.2	BTA19	58246180	58246655	TMEM104
Bt.11791.1.A1_at	BTA17	57172636	57173094	PPTC7
Bt.11791.2.S1_at	BTA17	57173417	57173859	PPTC7
Bt.11793.1.A1_at	BTA4	97191283	97191694	LOC510567
Bt.11793.2.S1_at	BTA4	97195221	97200789	TMEM209
Bt.11794.1.S1_at.1	BTA27	4660401	4660912	HIGD1D
Bt.11794.1.S1_at.2	BTA27	4703928	4704439	HIGD1D
Bt.11794.1.S1_at.3	BTA10	14460203	14460708	HIGD1D
Bt.11794.1.S1_at.4	BTA4	59162476	59162981	HIGD1A
Bt.11794.1.S1_at.5	BTA24	8845768	8846273	HIGD1D
Bt.11794.1.S1_at.6	BTA22	15299954	15300461	HIGD1D
Bt.11797.1.S1_at	BTA6	95116316	95116855	SEPT11
Bt.11797.2.S1_at	BTA6	95114652	95115052	SEPT11
Bt.11797.3.A1_at	BTA6	95115528	95115815	SEPT11
Bt.11798.1.S1_at	BTA2	103013183	103013702	C2orf67
Bt.11798.2.S1_at	BTA2	103013793	103014205	C2orf67
Bt.1180.1.A1_at.2	BTA27	39262809	39263372	MYST3
Bt.1180.2.A1_at.2	BTA27	39262497	39262650	MYST3
Bt.11802.1.S1_at	BTA24	50812453	50813024	C18orf32
Bt.11804.1.S1_at	BTA23	17620762	17621862	ABCC10
Bt.11807.1.S1_at	BTA8	79478172	79478579	UBE2R2
Bt.11808.1.S1_at	BTAX	8807943	8808290	MOSPD1
Bt.1181.1.S1_at	BTA5	29676485	29677419	ESPL1
Bt.1181.2.S1_at	BTA5	29678107	29680671	ESPL1
Bt.11816.1.S1_a_at	BTA21	46072714	46072968	MGC142695
Bt.11816.1.S1_at	BTA21	46074405	46080239	MGC142695
Bt.11816.2.S1_at	BTA21	46072968	46073196	MGC142695
Bt.11826.1.S1_at	BTA4	106312198	106312695	ZC3HAV1
Bt.1183.1.A1_at	BTA1	132425785	132426084	FAIM
Bt.11832.1.S1_at	BTA10	77802891	77803098	PPP2R5E
Bt.11832.2.A1_at	BTA10	77801740	77801916	PPP2R5E
Bt.1184.1.S1_at	BTAX	60274833	60275350	APEX2
Bt.11847.1.A1_at	BTAX	47210064	47210562	XIST
Bt.1185.1.A1_at	BTA18	33827466	33827834	NOL3
Bt.1185.2.S1_at	BTA18	33826863	33827125	NOL3
Bt.11853.1.S1_at.1	BTA22	51734491	51734967	USP4
Bt.11853.1.S1_at.2	Contig4368	9568	10044	LOC508041
Bt.11855.1.S1_at	BTA18	10964985	10965992	COX4NB
Bt.11856.1.S1_at	BTA28	32966386	32966856	DLG5
Bt.11864.1.A1_at	BTA24	59752580	59752954	NEDD4L
Bt.11865.1.A1_at	BTA23	18551215	18552430	CDC5L
Bt.11869.1.S1_at	BTA16	44320223	44320620	ICMT
Bt.1187.1.S1_at	BTA18	55298497	55299407	PPP1R15A
Bt.11871.1.S1_at	BTA2	133479388	133479807	CNR2
Bt.11871.2.S1_at	BTA2	133478624	133479008	CNR2
Bt.11873.1.A1_at	BTA3	63203441	63203891	SSX2IP
Bt.11873.2.S1_at	BTA3	63195532	63199284	SSX2IP
Bt.11875.1.S1_at	BTA5	31561836	31563340	BIN2
Bt.11885.1.S1_a_at	BTA17	15670150	15670408	USP38
Bt.1189.1.S1_at.1	BTAUn.5016	4707	5224	LOC524021
Bt.1189.1.S1_at.2	BTA2	85154325	85154842	LOC524021
Bt.1190.1.A1_at	BTA5	70953911	70954388	C12orf48
Bt.1190.2.S1_at	BTA5	70953450	70954069	PMCH
Bt.11902.1.S1_at	BTA25	8617000	8617498	USP7
Bt.11902.2.S1_at	BTA25	8618552	8622045	USP7
Bt.11902.3.A1_at	BTA25	8616660	8616920	USP7
Bt.11904.1.S1_at	BTA7	21216057	21225028	ACSL6
Bt.11907.1.A1_at	BTA27	5793351	5804418	MCPH1
Bt.11908.1.S1_at	BTA12	18219357	18219764	FNDC3A
Bt.11909.1.A1_at	BTA21	68048441	68048782	LOC509029
Bt.11910.1.S1_at	Contig85858_Contig85057	17321	17798	NDFIP1
Bt.11911.1.S1_at	BTA6	101430080	101430535	SEC31A
Bt.11914.1.A1_at	BTA10	71815757	71816092	NAT12
Bt.11916.1.S1_at	BTA25	39510818	39511776	LOC615412
Bt.11917.1.S1_at.1	BTA19	58091255	58091725	C19H17ORF28
Bt.11917.1.S1_at.2	BTAUn.2816	11824	12290	LOC787087
Bt.11918.1.A1_at.2	BTA23	46303033	46303346	GCNT2
Bt.11920.1.A1_at	BTA7	50343073	50343433	NRG2
Bt.11924.1.S1_at	BTA6	74437622	74437977	SRP72
Bt.11925.1.A1_at	BTA21	28750921	28751438	TM2D3
Bt.11925.2.S1_a_at	BTA21	28728546	28738144	TM2D3
Bt.11926.1.A1_at.1	BTA5	35684008	35684346	SLC48A1
Bt.11926.1.A1_at.2	BTAUn.5479	81	419	LOC509844
Bt.11926.2.S1_at.1	BTA5	35684892	35685402	SLC48A1
Bt.11926.2.S1_at.2	BTAUn.5479	965	1475	LOC509844
Bt.11929.1.A1_at	BTA16	19906142	19906485	GPATCH2
Bt.11929.2.A1_at	BTA16	19905267	19905467	GPATCH2
Bt.1193.1.S1_at				UBE2D3P
Bt.11930.1.S1_at	BTAUn.969	25846	26267	ERP44
Bt.11932.1.S1_at	BTA28	25617945	25618294	SAR1A
Bt.11933.1.S1_at	BTA20	11040522	11043687	CDK7
Bt.11934.1.S1_at	BTA19	19729986	19730433	TMEM199
Bt.11936.1.S1_a_at	BTA13	33720055	33720161	DUT
Bt.11936.1.S1_at	BTA10	63737686	63748086	DUT
Bt.11937.1.S1_at	BTA3	106795940	106796447	POMGNT1
Bt.11938.1.A1_at	BTA25	21187817	21188361	LOC100140537
Bt.11938.2.S1_at	BTA25	21186174	21187607	POLR3E
Bt.11939.1.S1_at	BTA13	62740253	62740694	ASXL1
Bt.1194.1.S1_at	BTA19	54956568	54956970	CANT1
Bt.11941.1.A1_at.2	BTA11	101417457	101426076	RALGPS1
Bt.11942.1.S1_at	BTA1	148102347	148104168	COL18A1
Bt.11943.1.S1_at.1	Contig10687	1216	1767	MCART1
Bt.11943.1.S1_at.2	BTA8	64760512	64761063	MCART1
Bt.11945.1.S1_a_at	BTA10	21012163	21012861	SDR39U1
Bt.11945.2.A1_at	BTA10	21014567	21015011	SDR39U1
Bt.11946.1.S1_at	BTA4	107574416	107575631	DENND2A
Bt.11947.1.S1_at	BTA22	50932319	50932847	HYAL2
Bt.11951.1.A1_at	BTA7	15111577	15112089	LRRC8E
Bt.11954.1.S1_at	BTA10	51895793	51901402	SLTM
Bt.11955.1.S1_at	BTA8	102158538	102158991	RAD23B
Bt.11957.1.S1_at	BTA11	64762850	64781300	AFTPH
Bt.1196.1.A1_at.1	BTA4	8683196	8683515	CLDN12
Bt.11965.1.S1_at	BTA5	76276342	76276657	FBXO7
Bt.11966.1.A1_at	BTA16	63848873	63849372	RNF2
Bt.1197.1.A1_at	BTA2	125000851	125001396	S100PBP
Bt.11974.1.S1_at	BTA2	25516610	25516946	SLC25A12
Bt.11979.1.S1_at	BTA15	64083628	64083903	FBXO3
Bt.11983.1.S1_at	BTAUn.1038	22156	22633	IMPAD1
Bt.11984.1.S1_at	BTA13	65939577	65940103	EPB41L1
Bt.11984.2.S1_at	BTA13	65939028	65939464	EPB41L1
Bt.1199.1.S1_at	BTA5	117236795	117237170	KDELR3
Bt.11990.1.S1_at	BTA13	28842250	28842801	FAM107B
Bt.11993.1.S1_at	BTA6	106298305	106298803	HSD17B11
Bt.11998.1.S1_at	BTA17	42697227	42697582	TMEM144
Bt.12.1.S1_at	BTA11	49654931	49660572	FABP1
Bt.120.1.S1_at	BTA11	89357589	89358115	ROCK2
Bt.120.2.S1_at	BTA24	36243735	36249519	ROCK1
Bt.1200.2.A1_a_at	BTA11	15983180	15993230	TTC27
Bt.12000.1.S1_at	BTA10	87785905	87786217	C14orf44
Bt.12001.2.S1_at	BTA13	78185463	78186006	ARFGEF2
Bt.12001.3.A1_at	BTA13	78186534	78186858	ARFGEF2
Bt.12005.1.S1_at	BTA4	94884653	94885203	ZNF800
Bt.1201.1.A1_at	BTA1	82432962	82433340	FETUB
Bt.12010.1.S1_at	BTA1	8949583	8950059	ADAMTS1
Bt.12010.2.S1_at	BTA1	8948574	8948934	ADAMTS1
Bt.1202.1.S1_at	BTA14	563825	564447	MAF1
Bt.12024.1.S1_at	BTA1	146090925	146091395	PKNOX1
Bt.12030.2.S1_at	BTA18	47984689	47985306	ACTN4
Bt.12032.1.S1_at	BTA3	13506211	13506528	LOC781667
Bt.12033.1.S1_at	BTA13	73456883	73457215	GDAP1L1
Bt.12034.1.A1_at	BTA25	19833385	19833894	LYRM1
Bt.12035.1.S1_at	BTA7	19873171	19873646	TIMM13
Bt.12039.1.S1_at	BTA1	149319477	149320025	PRMT2
Bt.12043.1.S1_at.1	BTA7	65114322	65114840	FAM114A1
Bt.12043.1.S1_at.2	Contig30598	54853	55371	FAM114A1
Bt.12046.1.S1_at	BTA28	41476454	41476978	BMPR1A
Bt.12046.2.A1_at	BTA28	41477030	41477553	MMRN2
Bt.12047.1.S1_at	BTA3	22285424	22285916	HIST2H2AA3
Bt.12048.1.S1_at	BTA28	35313661	35314225	C28H10orf58
Bt.1205.1.A1_at	BTA24	22060014	22060404	ELP2
Bt.1205.2.S1_at	BTA24	22066923	22075811	ELP2
Bt.12052.1.S1_at.2	BTA11	80543127	80543637	C2orf43
Bt.12054.1.S1_at	BTA3	99002019	99002424	YIPF1
Bt.12054.2.S1_at	BTA3	98991109	99001981	YIPF1
Bt.12054.3.S1_at	BTA3	98976759	98986795	YIPF1
Bt.12057.1.S1_at	BTA10	103592948	103593181	TTC8
Bt.12058.1.A1_at.2	BTA27	39260099	39260518	MYST3
Bt.1206.1.S1_at	BTA8	107948779	107949272	BSPRY
Bt.12063.1.S1_at	BTA6	51518984	51525410	PCDH7
Bt.12065.1.S1_at	BTA7	19068574	19068917	LOC618071
Bt.12066.1.S1_at	BTA7	82270401	82270853	ZCCHC9
Bt.12067.1.S1_at	BTA27	36528349	36528821	ADAM9
Bt.1207.1.S1_a_at	BTA19	27196334	27196491	SLC16A13
Bt.1207.1.S1_at	BTA19	27196554	27196862	SLC16A13
Bt.1207.2.S1_at	BTA19	27195291	27195601	SLC16A13
Bt.12071.1.S1_at	BTA19	52466672	52467170	SIRT7
Bt.12071.2.S1_at	BTA19	52464638	52465349	SIRT7
Bt.12076.1.A1_at	BTA15	57801733	57802092	LIN7C
Bt.12078.1.A1_at	BTA7	3944060	3944526	NCAN
Bt.12080.1.S1_at	BTA29	42701685	42702199	LOC788567
Bt.12080.2.S1_at	BTA29	42704145	42704913	BSCL2
Bt.12081.1.S1_at	BTA26	21144336	21144769	DNMBP
Bt.12083.1.S1_s_at	BTA2	35251262	35258114	GCA
Bt.12083.2.S1_at	BTA2	35250553	35250814	GCA
Bt.12086.1.S1_at	BTA14	43765661	43765952	EXT1
Bt.12087.1.A1_at	BTA8	98634441	98636350	SMC2
Bt.12088.1.S1_at	BTA10	51822700	51823141	RNF111
Bt.1209.1.S1_at	BTA17	73545295	73545748	LIMK2
Bt.12094.1.S1_at	BTA4	96889090	96889574	UBE2H
Bt.12094.2.S1_at	BTA4	96889829	96890177	UBE2H
Bt.12096.1.S1_at	BTA1	75163464	75193479	OPA1
Bt.12099.1.A1_at	BTA10	3972110	3972593	TICAM2
Bt.121.1.S1_at	BTA2	14117555	14118101	FRZB
Bt.12105.1.A1_at.1	BTA3	33138362	33138891	PPM1J
Bt.12105.1.A1_at.2	Contig69951	40528	41057	PPM1J
Bt.12108.1.S1_at	BTA14	66179490	66185362	MTERFD1
Bt.12110.1.S1_at	BTA3	115120500	115120956	UTP11L
Bt.12110.2.A1_at	BTA3	115120087	115120281	UTP11L
Bt.12110.3.S1_at	BTA3	115120138	115120436	UTP11L
Bt.12111.1.S1_at.2	BTA23	39804505	39804839	AOF1
Bt.12112.1.S1_at	BTA5	38090668	38091100	ANO6
Bt.12113.1.S1_at	BTA27	28778081	28778288	GTF2E2
Bt.12116.1.S1_at	BTA19	24718220	24718575	ZZEF1
Bt.12126.1.S1_at	BTA18	15230966	15231453	PHKB
Bt.1213.1.S1_at	BTA21	24789929	24790406	BTBD1
Bt.12135.1.S1_at	BTA4	47316356	47333900	ORC5L
Bt.12136.1.S1_at	BTAUn.98	127956	129765	LOC515150
Bt.12138.1.S1_at	BTA11	107728297	107729390	DNLZ
Bt.12139.1.S1_at	BTA3	116939847	116940158	ADPRHL2
Bt.12139.2.S1_a_at	BTA3	116940354	116940424	ADPRHL2
Bt.12139.2.S1_at	BTA3	116941025	116942533	ADPRHL2
Bt.1214.1.S1_at	BTA23	48935736	48936172	SSR1
Bt.1214.2.A1_at	BTA23	48935688	48936155	SSR1
Bt.12140.1.S1_at	BTA1	70510363	70510897	ITGB5
Bt.12141.2.S1_a_at	BTA8	83595989	83596325	ZCCHC6
Bt.12142.1.S1_at	BTA9	84103732	84104163	PHACTR2
Bt.12143.2.S1_a_at	BTA19	56437664	56439447	SCARNA16
Bt.12144.2.S1_a_at	BTA1	137937564	137937858	SRPRB
Bt.12147.1.S1_at.1	Contig16640_Contig51964	15164	15676	SERPINB5
Bt.12147.1.S1_at.2	BTA24	64638009	64638521	SERPINB4
Bt.12148.1.S1_at	BTA6	44733677	44734007	PPARGC1A
Bt.12149.1.S1_at	BTA19	44184996	44185710	WNK4
Bt.12149.2.S1_at	BTA19	44184206	44184847	WNK4
Bt.1215.1.S1_at	BTA15	81181215	81186331	SLC43A1
Bt.12151.2.S1_a_at	BTA15	28460798	28461091	RNF26
Bt.12158.1.S1_at	BTA9	26341092	26341579	HINT3
Bt.12164.1.S1_at	Contig42302_Contig42299	143680	144179	C10orf12
Bt.12167.1.S1_at	BTA12	74018258	74018720	UBAC2
Bt.12167.2.A1_a_at	BTA12	74017702	74017902	UBAC2
Bt.1217.1.A1_a_at	BTA1	45726848	45727190	TOMM70A
Bt.1217.2.S1_at	BTA1	45740971	45746892	TOMM70A
Bt.12175.1.A1_at	BTA22	39821500	39821991	CADPS
Bt.12176.1.A1_at	BTA4	85751556	85759547	LOC781551
Bt.12177.1.S1_at	BTA25	35538500	35539072	CLDN4
Bt.12179.1.S1_at	BTA13	47950400	47950886	RP5-1022P6.2
Bt.12180.1.S1_at	BTA12	24382860	24383878	EXOSC8
Bt.12180.2.S1_at	BTA12	24382437	24382972	EXOSC8
Bt.12182.1.S1_at.1	BTA22	53478043	53478482	LOC522434
Bt.12182.1.S1_at.2	BTA22	53605505	53605944	KLHL18
Bt.12183.1.S1_at.1	BTA8	26701404	26701918	RRAGA
Bt.12183.1.S1_at.2	BTA8	74959908	74960420	RRAGA
Bt.12186.1.S1_at	BTA7	5259070	5259587	INSL3
Bt.12187.1.S1_at	BTA17	53643673	53643888	BRI3BP
Bt.12188.1.S1_at	BTA2	38091593	38092609	LOC643072
Bt.12189.1.A1_at	BTA3	125188141	125188537	HES6
Bt.12191.1.S1_at	BTA4	90975108	90975327	ASB15
Bt.12194.1.S1_at	BTA9	34197087	34197351	C6orf204
Bt.12196.1.S1_at	BTA16	76032586	76032998	PTPRC
Bt.12197.2.S1_a_at	BTA14	72556740	72557737	RIPK2
Bt.12198.1.S1_at	BTA15	50887553	50888019	NUP98
Bt.12199.1.A1_at	BTA16	2546695	2547209	SLC41A1
Bt.12199.2.S1_at	BTA16	2547390	2547897	SLC41A1
Bt.122.1.S1_at	BTA19	27870554	27872128	ATP1B2
Bt.1220.1.S1_at	BTA19	14284664	14285004	SLFN12L
Bt.12201.1.S1_at	BTA7	9225246	9225739	BRD4
Bt.12202.1.A1_at	BTA5	115021052	115021273	FBXL14
Bt.12202.2.A1_at	BTA4	70170984	70171266	CREB5
Bt.12203.1.S1_at	BTA13	78273658	78274051	STAU1
Bt.12204.1.S1_at	BTA18	44513288	44513607	KIAA0355
Bt.12205.1.S1_at	BTA2	131189785	131190257	ZNF593
Bt.12206.1.S1_x_at.1	BTAUn.915	34689	34728	DEFB8
Bt.12206.1.S1_x_at.2	BTA27	7372890	7372929	DEFB7
Bt.12209.1.S1_at	BTA22	57604650	57605162	TMCC1
Bt.12210.1.S1_at.1	Contig24078	32819	33308	LRRC47
Bt.12210.1.S1_at.2	BTA16	46629847	46630336	LRRC47
Bt.12211.1.S1_at	BTA23	51031770	51038642	PECI
Bt.12215.1.S1_at	BTA6	106119399	106119702	AFF1
Bt.12216.1.S1_at	BTA15	28463084	28463468	C1QTNF5
Bt.12217.1.S1_at	BTA8	82345335	82345877	NTRK2
Bt.12217.2.S1_at	BTA8	82341550	82342061	NTRK2
Bt.12217.3.A1_at	BTA8	82345954	82346190	NTRK2
Bt.12218.1.A1_at	BTA13	78476957	78477493	KCNB1
Bt.12219.1.S1_at	BTA11	10737634	10738121	SLC4A5
Bt.12220.1.S1_a_at	BTA5	55091847	55092064	PPM1H
Bt.12221.1.S1_at	BTA2	94463295	94463759	ALS2CR4
Bt.12221.2.A1_at	BTA2	94464303	94464749	ALS2CR4
Bt.12222.1.S1_at	BTA15	54030409	54030962	LOC786625
Bt.12223.1.S1_at	BTA7	19942262	19942812	SPPL2B
Bt.12224.2.S1_a_at	BTA16	47274587	47276019	FLJ42875
Bt.12225.1.S1_at.1	Contig24078	16644	17120	LRRC47
Bt.12225.1.S1_at.2	BTA16	46613672	46614148	LOC785182
Bt.12225.2.S1_at.1	Contig24078	15896	16297	LRRC47
Bt.12225.2.S1_at.2	BTA16	46612924	46613325	LOC785182
Bt.12230.1.A1_at	BTA18	56839504	56839706	MGC137708
Bt.12230.2.S1_at	BTA18	56839958	56840227	C19orf48
Bt.12236.1.S1_at	BTA10	36689394	36689730	OIP5
Bt.12240.1.A1_at	BTA23	22760078	22760418	C6orf140
Bt.12241.1.S1_at	BTA19	42039168	42039570	CCR7
Bt.12245.1.S1_at	BTA4	122849046	122849314	UBE3C
Bt.12249.1.S1_at	BTA11	50112284	50112703	JMJD1A
Bt.12249.2.S1_at	BTA11	50113897	50115849	JMJD1A
Bt.1225.1.S1_at	BTA2	125966357	125967194	BAI2
Bt.12250.1.S1_at	BTA21	46170101	46170564	PPP2R3C
Bt.12255.1.A1_at	BTA26	16852996	16876460	LOC505468
Bt.12255.1.S1_at	BTA26	16850621	16876461	CYP2C19
Bt.12256.1.S1_at	BTA28	45875852	45876165	TFAM
Bt.12256.2.S1_at	BTA28	45875489	45875698	TFAM
Bt.12257.1.S1_at	BTA4	12182519	12182938	CASD1
Bt.1226.1.S1_a_at	BTA18	62491120	62493314	RPL28
Bt.12261.1.A1_at	BTA13	7095113	7095612	TASP1
Bt.12261.2.S1_a_at	BTA13	7095750	7095824	TASP1
Bt.12261.2.S1_at	BTA13	7095871	7142679	TASP1
Bt.12263.1.S1_at	BTA10	36385034	36385555	DLL4
Bt.12267.1.S1_at	BTA29	29708698	29709232	C11orf61
Bt.1227.1.S1_at	BTA13	3865099	3865608	LOC788761
Bt.12273.1.S1_at	BTA13	38515183	38515503	POLR3F
Bt.12280.1.S1_at	BTA19	27881193	27882720	TP53
Bt.12280.1.S2_at	BTA19	27879741	27880229	TP53
Bt.12282.1.A1_at.1	BTAUn.103	118892	119212	ANKRD26
Bt.12283.1.A1_at	BTA3	82838640	82839126	DIRAS3
Bt.12284.1.A1_at	BTA4	71630766	71631055	HOXA5
Bt.12285.2.S1_a_at	BTA2	46989301	46995506	NMI
Bt.12285.3.S1_a_at.1	BTA2	46999053	46999237	NMI
Bt.12285.3.S1_a_at.2	BTA2	47179325	47179509	NMI
Bt.12287.1.S1_at				NPBWR2
Bt.12288.1.S1_at	BTAUn.1265	41177	41743	NPBWR1
Bt.12289.1.S1_at	BTA19	52476887	52477305	NPB
Bt.1229.1.S1_at	BTA15	25933733	25934297	APOA1
Bt.12290.1.S1_at	BTA8	30575393	30575799	PSIP1
Bt.12291.1.S1_at	BTAUn.869	24174	31292	DCPS
Bt.12293.1.S1_at	BTA6	107778170	107778649	LOC786485
Bt.12294.1.S1_at	BTA5	36379420	36379919	AMIGO2
Bt.12294.2.A1_at	BTA5	36380126	36380593	AMIGO2
Bt.12295.1.S1_at	BTA16	51380367	51380788	PDPN
Bt.12296.1.S1_at	BTA13	52115465	52134291	ATRN
Bt.12297.1.S1_at	BTA26	19959195	19959762	LOXL4
Bt.12298.1.S1_at	BTA27	17498916	17500331	TLR3
Bt.12299.1.A1_at.1	BTA19	30164334	30165465	MYH3
Bt.123.1.S1_at	BTA8	105390010	105390543	LPAR1
Bt.12300.1.S1_a_at.1	Contig30308	26610	26645	MYH1
Bt.12300.1.S1_a_at.2	BTA19	30076567	30076602	MYH2
Bt.12300.1.S1_a_at.3	BTA19	30049490	30049525	MYH1
Bt.12300.1.S1_at.1	Contig30308	24307	26734	MYH1
Bt.12300.1.S1_at.2	BTA19	30049401	30051828	MYH1
Bt.12300.2.S1_at	BTA19	30076465	30078581	MYH2
Bt.12301.1.S1_at	BTA10	11639258	11639829	PTGER2
Bt.12302.1.S1_at	BTA27	39469410	39469948	PLAT
Bt.12303.1.S1_at	BTA7	106697709	106698184	PAM
Bt.12304.1.S1_at	BTA16	48718809	48719269	ISG15
Bt.12307.1.S1_at	BTA8	103657563	103657883	C8H9orf6
Bt.12309.1.S1_at	BTA15	32348298	32349311	HSPA8
Bt.1231.1.S1_a_at	BTA7	41998936	41999251	ZNF692
Bt.1231.2.S1_at	BTA7	42003506	42003899	ZNF692
Bt.1231.3.S1_a_at	BTA7	41998962	41999251	ZNF692
Bt.1231.3.S1_at	BTA7	41999238	41999530	ZNF692
Bt.12310.1.S1_at	BTA16	25898175	25898523	TMEM63A
Bt.12310.2.S1_a_at	BTA16	25901746	25904298	TMEM63A
Bt.12314.1.S1_at.1	Contig39225	29416	29809	PFKFB3
Bt.12314.1.S1_at.2	BTA13	16109669	16110062	PFKFB3
Bt.12315.1.S1_at	BTA11	16780925	16781445	LTBP1
Bt.12316.1.S1_at	BTA23	46200423	46202681	LOC618944
Bt.12319.1.S1_at	Contig93203_Contig117546	69742	70291	RASSF7
Bt.1232.1.S1_at	BTA7	16548801	16549084	DENND1C
Bt.12321.1.S1_at	BTA15	28323579	28324135	PDZD3
Bt.12322.1.S1_at	BTAUn.288	44052	44550	AHCY
Bt.12327.1.S1_at	BTA3	23258883	23259320	TXNIP
Bt.12328.1.S1_at.1	BTA10	27828710	27829129	SLC12A6
Bt.12328.1.S1_at.2	BTA16	66779910	66780329	CENPF
Bt.1233.1.S1_at	BTA2	5308483	5308701	MAP3K2
Bt.12330.1.A1_at	BTA22	51798338	51798745	CCDC71
Bt.12330.2.S1_at	BTA22	51797613	51798059	CCDC71
Bt.12331.1.S1_at	BTA2	129349812	129350243	DNAJC8
Bt.12332.1.A1_at	BTA7	39116548	39116865	ZNF354A
Bt.12333.1.A1_at	BTA3	79665715	79666064	ZRANB2
Bt.12337.1.S1_a_at	BTA11	47988659	47988999	CHCHD5
Bt.12337.2.S1_a_at.1	BTA11	47992795	47992928	CHCHD5
Bt.12337.2.S1_a_at.2	BTA22	48633614	48633747	CHCHD5
Bt.12337.2.S1_at	BTA11	47992404	47992771	CHCHD5
Bt.12339.1.S1_at	BTA29	46774700	46775080	PC
Bt.12339.3.A1_at	BTA29	46795683	46830003	LRFN4
Bt.12339.3.S1_a_at	BTA29	46795686	46796034	PC
Bt.12340.1.S1_at	BTA10	104912959	104914727	PSMC1
Bt.12342.1.S1_at	BTAUn.712	46591	47041	EXOC4
Bt.12343.1.S1_at	BTA25	15543498	15546444	ABCC1
Bt.12343.1.S2_at	BTA25	15546622	15547122	ABCC1
Bt.12345.1.S1_at	BTA3	113619882	113620434	MACF1
Bt.12345.2.S1_at	BTA3	113633294	113633630	MACF1
Bt.12347.1.S1_at	BTA7	56937585	56938056	PRELID2
Bt.12348.1.A1_at	BTA13	65491596	65492021	RBM39
Bt.12350.1.S1_at	BTA25	30915756	30916207	WBSCR17
Bt.12350.2.S1_at	BTA25	30917065	30932836	WBSCR17
Bt.12356.1.S1_at	BTA19	7896813	7897080	CUEDC1
Bt.12357.1.S1_at	BTA15	27795450	27796031	DDX6
Bt.12358.1.S1_at.1	BTA5	60090271	60090486	CTDSP2
Bt.12359.1.S1_at	BTA20	34954494	34954961	OXCT1
Bt.1236.1.S1_at	BTA10	45743328	45743812	OAZ2
Bt.12360.1.S1_at	BTA7	37425644	37426006	TSPAN17
Bt.12361.1.S1_at	BTA19	44062572	44063546	PLEKHH3
Bt.12364.1.S1_at	BTA18	1163490	1163913	AARS
Bt.12365.1.S1_at	BTA5	47359393	47365113	CCT2
Bt.12366.1.S1_at	BTA16	48418706	48419231	CCNL2
Bt.12367.1.S1_at	BTA3	17013915	17014293	PYGO2
Bt.1237.1.S1_at	BTA4	9695135	9695563	AKAP9
Bt.1237.2.A1_at	BTA4	9692535	9693033	CYP51
Bt.12370.1.S1_at	BTA5	10680332	10681402	SYT1
Bt.12371.1.S1_at	BTA29	19102719	19128087	C29H11orf67
Bt.12374.1.S1_at	BTA5	33303486	33304358	MCRS1
Bt.12375.1.S1_at	BTA13	62739005	62739359	ASXL1
Bt.12377.1.S1_at	BTA1	148879333	148882536	MCM3AP
Bt.12379.1.S1_a_at	BTA18	56161718	56162047	PTOV1
Bt.12379.1.S1_at	BTA18	56160063	56162259	PTOV1
Bt.12380.1.S1_at	BTA16	42117089	42117621	RERE
Bt.12381.1.A1_at	BTA18	55903393	55904080	KLK4
Bt.12382.1.S1_at.1	BTA7	52030445	52030964	PCDHGA8
Bt.12392.1.S1_at	BTA8	80203874	80207803	DCTN3
Bt.12393.1.S1_at	BTA28	1000380	1000884	C1orf198
Bt.12396.1.S1_at	BTA19	53947863	53948328	SGSH
Bt.12399.1.S1_at	BTA23	27288915	27289351	NEU1
Bt.124.1.S1_at.1	BTA13	53707086	53707615	PDYN
Bt.124.1.S1_at.2	BTAUn.256	128374	128903	PDYN
Bt.1240.1.S1_at	BTA7	10943646	10944550	DNASE2
Bt.12402.1.S1_at	BTA11	102429960	102430522	GOLGA2
Bt.12403.1.S1_at	BTA18	42888236	42888723	RHPN2
Bt.12404.1.S1_at	BTA20	75098505	75099375	CLPTM1L
Bt.12404.2.S1_a_at	BTA20	75098398	75098516	CLPTM1L
Bt.12404.2.S1_at	BTA20	75098589	75098909	CLPTM1L
Bt.12405.1.S1_at	BTA7	5255696	5256156	LOC538276
Bt.12406.1.S1_at	BTA5	121118052	121118556	TTLL12
Bt.12407.1.S1_at	BTA5	10829592	10830346	CHD4
Bt.12408.1.S1_at	BTA16	44322349	44322772	ICMT
Bt.12409.1.S1_at	BTA14	59588940	59589186	ATP6V1C1
Bt.12410.1.A1_a_at	BTA28	29094108	29116011	MGC159954
Bt.12410.1.S1_a_at	BTA28	29094036	29116010	CAMK2G
Bt.12411.1.S1_at	BTA3	15980716	15982177	LMNA
Bt.12411.1.S2_at	BTA3	15978612	15979095	LMNA
Bt.12412.1.S1_at.2	BTA4	50320620	50321055	HBP1
Bt.12414.1.S1_at.2	BTA11	49801364	49801789	CD8B
Bt.12415.1.S1_at	BTA19	46216378	46216838	NMT1
Bt.12416.1.S1_at	BTA29	42800498	42800863	STX5
Bt.12417.1.S1_at	BTA17	30793712	30795365	PHF17
Bt.12419.1.S1_at.1	BTA12	32320583	32320815	POLR1D
Bt.12419.1.S1_at.2	BTA16	26672427	26672659	ITPKB
Bt.1242.1.S1_at	BTA19	38824570	38826697	ATP5G1
Bt.12421.1.S1_at	BTA22	49955429	49955758	ABHD14B
Bt.12423.1.S1_at	BTA4	123728819	123729353	FAM62B
Bt.12424.1.S1_at	BTA3	10377435	10377822	PEX19
Bt.12425.1.S1_at	BTA16	913772	914173	ETNK2
Bt.12425.2.S1_at	BTA16	914596	915072	ETNK2
Bt.12426.1.S1_at.1	BTA12	83327455	83327927	LOC613996
Bt.12426.1.S1_at.2	Contig89938	19612	20084	CARKD
Bt.12429.1.S1_at	BTA11	109387472	109388898	EDF1
Bt.12430.1.S1_at.1	Contig19691	10125	10600	C14orf94
Bt.12430.1.S1_at.2	BTA10	22186790	22187265	C14orf94
Bt.12431.1.S1_at	BTA29	38680361	38680788	SNX19
Bt.12434.1.S1_at	BTA3	18174567	18174940	S100A16
Bt.12435.1.S1_at	BTA5	61665551	61668339	OBFC2B
Bt.12435.2.S1_at	BTA5	61662314	61662657	OBFC2B
Bt.12436.1.S1_at	BTA25	39513169	39519181	BRI3
Bt.12438.1.S1_at	BTA19	57060193	57060472	SPHK1
Bt.12439.1.A1_at.1	BTA17	69600851	69600946	TFIP11
Bt.1244.1.S1_at	BTA16	40086304	40086941	PGD
Bt.12440.1.A1_at	BTA2	108846849	108847087	IGFBP5
Bt.12443.1.S1_at.1	BTA15	75058463	75058938	CD82
Bt.12443.1.S1_at.2	BTA15	74790250	74790725	CD82
Bt.12444.2.S1_at	BTA11	14059975	14060333	TEX261
Bt.12445.1.A1_at	BTA25	40585223	40585457	FSCN1
Bt.12445.2.S1_at	BTA25	40585642	40586083	FSCN1
Bt.12452.1.A1_at	BTA17	65774271	65774751	GCN1L1
Bt.12452.2.S1_at	BTA17	65775839	65778259	GCN1L1
Bt.12452.3.S1_at	BTA17	65780490	65783256	GCN1L1
Bt.12453.1.A1_a_at	BTA23	36888033	36888165	SOX4
Bt.12453.1.A1_at	BTA23	36887931	36888418	SOX4
Bt.12454.1.S1_at	BTA19	20147142	20147618	ERAL1
Bt.12455.1.S1_at	BTA14	80978474	80978987	SNTB1
Bt.1246.1.S1_at	BTA14	55084961	55085430	ANGPT1
Bt.12461.1.S1_at	BTA10	83448057	83452360	ERH
Bt.12462.1.S1_at	BTA18	45405149	45405717	LSR
Bt.12464.1.S1_at	BTA5	53645977	53646313	SRGAP1
Bt.12465.1.A1_at	BTA15	50399201	50399753	RRM1
Bt.12466.1.A1_at	BTA1	65179847	65180337	CDGAP
Bt.12468.1.S1_at	BTA25	39832848	39833306	JTV1
Bt.12469.1.S1_at	BTA13	55580658	55581588	RPS21
Bt.1247.1.S1_at	BTA15	33241188	33428039	SERGEF
Bt.12472.1.S1_at	BTA16	61002160	61002594	GLUL
Bt.12473.1.S1_at	Contig108354_Contig107783	14249	14773	CDC37
Bt.12474.1.S1_at	BTA2	133555937	133556930	GALE
Bt.12475.1.S1_at	BTA19	26824959	26825585	RNF167
Bt.12477.1.S1_a_at	BTA8	62514388	62515682	TPM2
Bt.12477.2.S1_at	BTA8	62513090	62514922	TPM2
Bt.12478.3.S1_a_at	BTA13	61443405	61443943	RBCK1
Bt.1248.1.S1_at	BTA25	22408664	22409087	GGA2
Bt.12486.1.A1_at	BTA19	36161678	36162218	USP22
Bt.12489.1.S1_at	BTA3	10309107	10309560	NCSTN
Bt.1249.1.S1_at	BTA3	20596581	20597086	SNX27
Bt.12490.1.S1_at	Contig189746_Contig80060	45939	46192	IGH@
Bt.12490.2.A1_x_at	Contig189746_Contig80060	17825	18217	IGH@
Bt.12491.1.A1_at	BTA10	29851970	29852921	ACTC1
Bt.12496.1.S1_at	BTA18	53860789	53861255	GRLF1
Bt.12498.1.A1_at	BTA3	124379151	124379574	COL6A3
Bt.125.1.S1_at	BTA19	28219110	28220124	GUCY2D
Bt.125.1.S2_at	BTA19	28220182	28220614	GUCY2D
Bt.12500.2.S1_a_at	BTA12	15227539	15243947	LCP1
Bt.12503.1.A1_at	Contig76168_Contig72696	5829	6336	CA13
Bt.12504.1.S1_at	BTA8	11292050	11296608	CLU
Bt.12505.1.S1_at	BTA11	102809847	102810680	SPTAN1
Bt.12506.1.S1_at	BTA2	116628144	116628679	SERPINE2
Bt.12508.1.S1_at	BTA25	28421585	28424353	DCTPP1
Bt.12510.1.S1_a_at	BTA21	65820508	65820631	MEG3
Bt.12510.1.S1_at	BTA21	65845275	65845595	MEG3
Bt.12510.2.S1_at	BTA21	65816054	65816518	MEG3
Bt.12510.3.S1_at	BTA21	65831452	65831851	MEG3
Bt.12514.1.S1_at	BTA5	10480313	10481721	PHB2
Bt.12516.1.S1_at	BTA29	47306916	47307835	CABP4
Bt.12519.1.S1_at	BTAUn.3	1742715	1746337	FMO3
Bt.1252.1.S1_at	BTA13	11012402	11012775	ECHDC3
Bt.12520.1.S1_at	BTA5	95385495	95386091	SLCO1B3
Bt.12533.1.S1_at	BTA6	36842533	36843098	FAM13A1
Bt.12534.1.S1_at	BTA23	13661338	13661862	KCNK17
Bt.12535.1.S1_at	BTA10	29818553	29818933	GJD2
Bt.12536.1.S1_at	BTA16	66195170	66246805	KCNK2
Bt.12537.1.S1_at	BTA4	90972674	90973217	ASB15
Bt.12548.1.S1_at	BTA23	46871809	46885087	LOC784682
Bt.1255.1.A1_at	BTA3	17845267	17846757	JTB
Bt.12550.1.S1_at	BTA3	15751313	15751776	IQGAP3
Bt.12550.2.S1_at	BTA3	15750857	15751115	IQGAP3
Bt.12551.1.S1_at	BTA19	23387670	23388156	TSR1
Bt.12552.1.S1_at	BTA13	68439029	68439539	DHX35
Bt.12553.1.S1_at	BTA18	38133292	38133728	HP
Bt.12554.1.S1_at	BTA15	64942655	64943058	EHF
Bt.12555.1.S1_at	Contig187897_Contig55930	13964	14386	BTNL9
Bt.12557.1.S1_at	BTA6	3387574	3390583	EXOSC9
Bt.12558.1.S1_at	BTA17	66259551	66260056	UNC119B
Bt.12558.2.S1_at	BTA17	66248436	66251305	UNC119B
Bt.12559.1.S1_at	BTA19	43407268	43407833	ACLY
Bt.12560.1.S1_at	BTA5	67522182	67522393	SLC25A3
Bt.12561.1.S1_at	BTA17	56257516	56258055	RHOF
Bt.12561.2.S1_at	BTA17	56256252	56256693	TMEM120B
Bt.12561.3.S1_at	BTA17	56255154	56256946	RHOF
Bt.12562.1.S1_at	BTA15	56102675	56103162	CAPN5
Bt.12564.1.S1_at	BTAUn.16	288046	288383	DKC1
Bt.12565.1.S1_at	BTA8	107732479	107732988	SLC31A2
Bt.12566.1.S1_at.1	BTA5	115818576	115819048	IL17RA
Bt.12567.1.A1_at.1	BTA1	75598326	75603385	HRASLS
Bt.12567.1.A1_at.2	BTA1	75582643	75587702	HRASLS
Bt.12568.1.S1_at	BTA25	40270184	40270686	C25H7ORF26
Bt.12569.1.A1_at.1	BTA19	44249600	44249842	AOC3
Bt.12569.1.A1_at.2	BTA19	44298616	44298858	LOC90586
Bt.1257.1.S1_at	BTA22	16865035	16865299	ZNF492
Bt.12570.1.S1_at	BTA3	21069106	21070457	PSMD4
Bt.12572.1.S1_at	BTA19	19905440	19905924	PIGS
Bt.12572.2.S1_at	BTA19	19909931	19911966	PIGS
Bt.12573.1.S1_at	BTA13	42194336	42194801	NAPB
Bt.12574.1.A1_at	BTA23	27186585	27187095	STK19
Bt.12574.2.S1_at	BTA23	27188183	27188505	STK19
Bt.12575.1.S1_at	BTA18	49690432	49694050	RAB4B
Bt.12576.2.A1_at.1	BTA24	36762327	36766910	ENOSF1
Bt.12576.2.A1_at.2	Contig15633	35061	39644	C18orf56
Bt.12576.3.S1_a_at.1	BTA24	36767346	36769515	TYMS
Bt.12576.3.S1_a_at.2	Contig15633	40080	42249	CLUL1
Bt.12578.1.A1_at	BTA4	47234474	47234944	ORC5L
Bt.12578.2.A1_at	BTAUn.1174	12420	21643	ORC5L
Bt.12579.1.A1_at	BTA1	128954355	128954746	GK5
Bt.12579.2.A1_at	BTA1	128953665	128953881	GK5
Bt.1258.1.S1_at.2	BTA19	44856387	44856831	DHX8
Bt.12580.1.S1_at	BTA19	44414984	44415498	AARSD1
Bt.12583.1.A1_at	BTA5	90141743	90142217	BHLHE41
Bt.12585.1.A1_at	BTAUn.2349	7756	8254	UPF3B
Bt.12586.1.A1_at	BTA2	138060090	138060621	KIAA0090
Bt.12587.1.A1_at.1	Contig2275	47794	48300	BAT5
Bt.12587.1.A1_at.2	BTA23	27420882	27421388	BAT5
Bt.12588.1.S1_at	BTA13	73676727	73677188	SERINC3
Bt.12589.1.S1_at	BTA24	33892978	33894166	LAMA3
Bt.12590.1.A1_at	BTA24	56840368	56840918	TCF4
Bt.12596.1.S1_at	Contig22425	23663	24096	NOL9
Bt.12596.2.S1_at.1	BTA16	44054462	44054988	NOL9
Bt.12596.2.S1_at.2	Contig22425	21666	22192	NOL9
Bt.12598.1.S1_at	BTA10	11951657	11952202	CILP
Bt.12599.1.S1_at	BTA22	52519604	52520535	COL7A1
Bt.126.1.S2_at	BTA19	62517676	62518142	KCNJ2
Bt.1260.1.A1_at.1	BTA25	18417008	18417357	C25H16ORF62
Bt.12600.1.S1_at	BTA15	43502599	43502947	TUB
Bt.12600.2.S1_at	BTA15	43502125	43502680	RIC3
Bt.12603.1.S1_at	BTA3	52628138	52628662	ARHGAP29
Bt.12604.1.S1_at	BTA18	66110670	66115920	MZF1
Bt.12605.1.S1_at	BTA25	4361289	4361832	LOC528959
Bt.12606.1.S1_a_at	BTA24	2094070	2094375	MBP
Bt.12606.2.S1_at	BTA24	2093025	2093548	MBP
Bt.12607.1.A1_at	BTA9	42615092	42625737	C6orf185
Bt.12609.1.A1_at	BTA11	16871693	16872090	RASGRP3
Bt.1261.2.S1_a_at	BTA18	55602379	55602861	TRPM4
Bt.12610.1.A1_at	BTA1	120943499	120948793	CP
Bt.12613.1.S1_at.1	BTA13	44760892	44761199	KLF6
Bt.12613.1.S1_at.2	Contig17654	48782	49089	KLF6
Bt.12614.1.A1_s_at	BTA25	42764653	42765991	EIF3B
Bt.12615.1.S1_at	BTA13	78334653	78338626	DDX27
Bt.12619.1.S1_at	BTA13	27725267	27725707	BEND7
Bt.1262.1.S1_at	BTAUn.16	489488	508072	FUNDC2
Bt.12623.1.A1_at	BTA4	79949139	79949358	AEBP1
Bt.12624.1.A1_at	BTA26	46168534	46169032	C10orf137
Bt.12625.1.S1_at	BTA20	2706288	2724903	SLIT3
Bt.12628.1.S1_at	BTA8	10444666	10445193	ZNF395
Bt.1263.1.S1_at	BTA19	38569588	38570430	GNGT2
Bt.12630.1.A1_at	BTA19	54293171	54293693	CBX8
Bt.12631.1.S1_at	BTA25	30147457	30147656	SBDS
Bt.12631.2.S1_at	BTA25	30147698	30149908	SBDS
Bt.12631.3.S1_at	BTA25	30146426	30146714	SBDS
Bt.12633.1.S1_at	BTA5	29756837	29757984	ITGB7
Bt.12634.1.A1_at	BTA8	33334056	33334446	C9orf150
Bt.12636.1.A1_at	BTA3	10823251	10823804	SLAMF8
Bt.12638.1.S1_at	BTA21	34652855	34653340	LOC100138545
Bt.12639.1.S1_at	BTA4	84118265	84118822	RALA
Bt.12640.1.S1_at	BTA13	64815260	64815752	ACSS2
Bt.12641.1.S1_at	BTA7	5722044	5722461	PLVAP
Bt.12641.2.S1_at	BTA7	5703730	5713787	PLVAP
Bt.12643.1.A1_at	BTAUn.914	47817	48113	LOC517043
Bt.12645.1.S1_at	BTA10	79314000	79314478	RAB15
Bt.12646.1.A1_at	BTA3	110211229	110211664	LOC614376
Bt.12647.1.S1_at	BTA18	56142360	56143213	MED25
Bt.12649.1.S1_at	BTAUn.1038	25017	25523	IMPAD1
Bt.12650.1.S1_at	BTA10	89827752	89828301	TGFB3
Bt.12651.1.A1_at	BTA3	54586717	54604288	GLMN
Bt.12652.1.A1_at	BTA2	75426077	75426584	TMEM185B
Bt.12652.2.S1_at	BTA2	75426681	75427007	TMEM185B
Bt.12653.1.S1_at	BTA29	39000247	39000783	TMEM109
Bt.12654.1.S1_at	BTA20	38212606	38213081	EGFLAM
Bt.12659.1.S1_at	BTA5	76102160	76105114	PWP1
Bt.12659.2.S1_a_at	BTA5	76093023	76093101	PWP1
Bt.12661.1.A1_at	BTA1	86000652	86007211	MCCC1
Bt.12661.2.S1_at	BTA1	85983145	85988118	MCCC1
Bt.12662.1.S1_at	BTA7	61496631	61497067	SYNPO
Bt.12663.1.S1_at	BTA19	43089361	43090057	KRT19
Bt.12664.1.A1_at.1	BTA12	36600674	36601018	ZMYM5
Bt.12664.1.A1_at.2	BTA2	102154551	102154895	LOC616092
Bt.12664.2.S1_at				ZMYM5
Bt.12665.1.A1_at	BTA1	73439612	73439872	ACAP2
Bt.12667.1.S1_at	BTA29	34689988	34690397	LOC283174
Bt.12669.1.A1_at	BTA6	7511524	7511983	METTL14
Bt.12669.2.S1_at	BTA6	7512164	7512599	METTL14
Bt.1267.1.S1_at	BTA17	71924229	71924667	KREMEN1
Bt.12671.1.A1_at	BTA2	94226819	94227189	TRAK2
Bt.12673.1.A1_at	BTA13	15068344	15068728	ITIH5
Bt.12675.1.A1_at	BTA12	80384386	80384588	LOC100139148
Bt.12677.1.A1_at	BTA8	73961270	73961539	LOXL2
Bt.12678.1.A1_at	BTA15	24045695	24046129	CADM1
Bt.12679.1.S1_at.1	BTA19	43979272	43979979	COASY
Bt.12679.1.S1_at.2	BTA26	32406658	32407365	COASY
Bt.1268.1.A1_at	BTA17	19430426	19430896	SETD7
Bt.1268.2.S1_at	BTA17	19428475	19428995	SETD7
Bt.12684.1.S1_at	BTA17	66639431	66639845	GIT2
Bt.12684.2.S1_at	BTA17	66640090	66640387	GIT2
Bt.12685.1.S1_at	BTA25	15183402	15183921	MYH11
Bt.12688.1.A1_at	BTA5	41433927	41434154	PRICKLE1
Bt.12688.2.A1_at	BTA5	41433148	41433677	PRICKLE1
Bt.12689.1.A1_at	BTA22	15047830	15048363	VIPR1
Bt.1269.1.S1_a_at	BTA9	73072198	73073848	RPS12
Bt.1269.2.A1_at	BTA9	73072411	73075467	LOC529052
Bt.12690.1.S1_at	BTA5	124137332	124158950	TBC1D22A
Bt.12690.2.S1_at	BTA5	123923940	124002660	TBC1D22A
Bt.12691.1.A1_at	BTA5	101194202	101194587	EPS8
Bt.12692.1.A1_at	BTA23	10694362	10694776	KCTD20
Bt.12694.1.S1_at.1	BTA23	21221673	21222112	LOC785024
Bt.12694.1.S1_at.2	BTA23	21146423	21146862	TNFRSF21
Bt.12697.1.S1_a_at	BTA2	126045835	126045972	COL16A1
Bt.12697.1.S1_at	BTA2	126044629	126045762	COL16A1
Bt.12698.1.A1_at	BTA18	38253100	38253476	KIAA0174
Bt.12698.2.S1_at	BTA18	38254521	38255018	KIAA0174
Bt.12699.1.S1_at	BTA2	128385762	128386256	PTPRU
Bt.1270.1.S1_at	BTA18	55928776	55929165	RCN3
Bt.12703.1.A1_at	BTA17	75694138	75694468	THAP7
Bt.12703.2.S1_at	BTA17	75694592	75694968	THAP7
Bt.12704.1.S1_at	BTA19	44231394	44231841	AOC3
Bt.12705.1.S1_at	BTA22	48089490	48091221	ACTR8
Bt.12705.2.S1_at	BTA22	48084820	48086751	ACTR8
Bt.12706.1.A1_at	BTA20	60226616	60226985	FAM134B
Bt.12707.1.S1_at	BTA26	18306168	18306688	TM9SF3
Bt.12708.1.A1_at	BTA3	110302918	110303400	ZNF691
Bt.12710.2.S1_at	BTA18	47878613	47878887	MAP4K1
Bt.12712.1.A1_at	BTA29	33474378	33474567	ETS1
Bt.12712.2.S1_at	BTA29	33474639	33476795	ETS1
Bt.12712.3.S1_at	BTA29	33497257	33507171	ETS1
Bt.12713.1.S1_at	BTA19	22098007	22105301	GLOD4
Bt.12714.1.A1_at	BTA28	13586339	13586840	PHYHIPL
Bt.12715.1.S1_at	BTA8	11022935	11023387	SCARA5
Bt.12716.1.S1_at	BTA11	4720888	4721935	REV1
Bt.12718.1.A1_at	BTA1	73188339	73188623	APOD
Bt.1272.1.S1_at	Contig122083_Contig217519	3641	4106	B3GNT3
Bt.12721.1.A1_at.2	BTA18	55000408	55001188	CYTH2
Bt.12722.1.A1_at	BTA10	25793674	25794194	RNASE4
Bt.12723.1.A1_at	BTA3	58514411	58514753	LOC786656
Bt.12726.1.A1_at	BTA4	117871771	117872017	ATG9B
Bt.12728.1.A1_a_at	BTA14	41010264	41010535	ZNF704
Bt.12728.3.S1_at	BTA14	41010999	41011284	ZNF704
Bt.12730.1.A1_at	BTA25	1116488	1116738	RPUSD1
Bt.12732.1.S1_at	BTA4	118223591	118224283	NUB1
Bt.12732.2.S1_at	BTA4	118224987	118225400	NUB1
Bt.12734.1.S1_at	BTA7	61209769	61212273	TCOF1
Bt.12734.2.A1_s_at	BTA7	61214828	61215011	TCOF1
Bt.12736.1.A1_at	BTA3	16747988	16748486	PKLR
Bt.12737.1.A1_at	BTA25	19111871	19111934	GP2
Bt.12738.1.S1_at	BTA13	42735401	42735953	C13H20ORF3
Bt.12739.1.S1_at	BTA7	15512369	15512882	MARCH2
Bt.12739.2.S1_a_at	BTA7	15503300	15507867	MARCH2
Bt.12740.1.S1_a_at	BTA14	952802	953557	GSDMD
Bt.12741.1.S1_at	Contig50108_Contig50115	56440	56833	ENTPD2
Bt.12742.1.S1_at.1	BTA7	65533505	65539842	SAP30L
Bt.12742.1.S1_at.2	Contig91495	22253	28589	SAP30L
Bt.12743.1.A1_at	BTA10	88097618	88098063	ABCD4
Bt.12744.1.S1_at	BTA18	9880339	9882428	ATP2C2
Bt.12745.1.A1_at	BTA6	98001326	98001863	ANTXR2
Bt.12745.2.A1_at	BTA6	98102296	98130417	ANTXR2
Bt.12745.3.S1_at	BTA6	98134627	98154480	ANTXR2
Bt.12748.1.S1_at	BTA18	55438859	55439248	SNRNP70
Bt.1275.1.S1_at	BTA18	25314064	25314572	CX3CL1
Bt.12750.1.S1_at	BTA5	71125582	71126109	IGF1
Bt.12750.2.S1_a_at	BTA5	71193176	71193276	IGF1
Bt.12750.2.S1_x_at	BTA5	71193176	71193278	IGF1
Bt.12751.1.S1_at	BTA14	38974843	39045659	IL7
Bt.12752.1.S1_at	BTA23	16989980	16993536	PRPH2
Bt.12753.1.A1_at	BTA22	57730181	57733582	PLXND1
Bt.12753.1.S1_at	BTA22	57727394	57727803	RHO
Bt.12755.1.S1_a_at	BTA21	58029739	58030178	CHGA
Bt.12756.1.S1_at	BTA23	27532056	27533032	TNF
Bt.12757.1.S1_at	BTA3	30490973	30491482	NGF
Bt.12759.1.A1_at	BTA21	6836440	6838053	LOC617726
Bt.12759.1.S1_at	BTA21	6855090	6869191	IGF1R
Bt.12760.1.S1_at	BTA4	82146863	82147302	INHBA
Bt.12761.1.A1_at	BTA20	27702298	27710991	ITGA2
Bt.12761.1.S1_at	BTA20	27750933	27774541	MOCS2
Bt.12762.1.S1_at	BTA18	61975205	61978237	PRKCG
Bt.12763.1.A1_at	BTA7	38205239	38205778	SLC34A1
Bt.12763.1.S1_at	BTA7	38204071	38205268	PFN3
Bt.12764.1.S1_at	BTA2	27961904	27962388	DHRS9
Bt.12765.1.S1_at	BTAUn.1	1928628	1930731	RDH10
Bt.12766.1.S1_at	BTA9	56114267	56114795	FUT9
Bt.12767.1.S1_at	BTA15	14222635	14223186	FUT4
Bt.12767.1.S2_at	BTA15	14221368	14221879	FUT4
Bt.12768.1.S1_at	BTA13	59373119	59373661	PCK1
Bt.12769.1.S1_at	BTA10	21315664	21316241	PCK2
Bt.1277.1.S1_a_at	BTAX	59502189	59502306	JARID1C
Bt.12770.1.A1_at	BTA6	36650486	36650966	SNCA
Bt.12771.1.S1_at	BTA24	56322419	56333106	RAB27B
Bt.12772.1.A1_at	BTA23	25119859	25121559	IL17F
Bt.12772.1.S1_at	BTA23	25119979	25121773	IL17A
Bt.12773.1.S1_at	BTA11	101653895	101654357	SLC2A8
Bt.12774.1.A1_at.2	BTA16	41488155	41490265	CA6
Bt.12774.1.S1_at.1	BTAUn.5010	6560	8527	LOC786885
Bt.12774.1.S1_at.2	BTA16	41488179	41490147	SLC2A5
Bt.12781.1.S1_at	BTA9	75476812	75477077	MYB
Bt.12781.2.S1_a_at	BTA9	75475985	75476581	MYB
Bt.12783.1.A1_at	BTA16	65278259	65281097	C1orf27
Bt.12783.1.S1_at	BTA16	65278015	65278430	PDC
Bt.12785.1.S1_at	BTA16	486584	487143	ATP2B4
Bt.12794.1.A1_at	BTA2	120097453	120104449	TM4SF20
Bt.12794.1.S1_at	BTA2	120109780	120111296	COL4A3
Bt.12799.1.A1_at.1	BTA17	65458374	65458927	MAPKAPK5
Bt.12799.1.A1_at.2	BTA17	65439840	65440393	TMEM116
Bt.12799.1.A1_at.3	BTA17	65547181	65547734	ALDH2
Bt.12799.1.S1_at	BTA17	65438072	65438537	LOC782345
Bt.1280.2.S1_a_at	BTA19	26831431	26832549	SLC25A11
Bt.12800.1.S1_at	Contig135310_Contig138968	7744	9214	KRT76
Bt.12801.1.A1_at	BTA19	28239022	28242753	ALOX12B
Bt.12801.1.S1_at	BTA19	28246621	28247741	ALOX15B
Bt.12802.1.S1_at.1	BTA8	79092846	79093295	SPINK4
Bt.12802.1.S1_at.2	BTAUn.859	30074	35989	UBE2V2
Bt.12803.1.S1_at	BTA5	123407515	123408046	PPARA
Bt.12804.1.S1_at	BTA6	72821395	72826372	KIT
Bt.12805.1.S1_at	BTA5	102309831	102313549	PLBD1
Bt.12807.1.A1_at	BTA7	59392308	59476053	FBXO38
Bt.12807.1.S1_at	BTA7	59392331	59476047	HTR4
Bt.12808.1.S1_at.1	Contig76075	4774	4961	HTR1B
Bt.12808.1.S1_at.2	BTA9	16962060	16962247	HTR1B
Bt.12810.1.S1_at	BTA22	49676142	49676616	TLR9
Bt.12811.1.S1_a_at	BTA10	17847513	17847573	UACA
Bt.12811.1.S1_at	BTA10	17844911	17851896	UACA
Bt.12811.2.S1_at	BTA10	17847513	17847579	UACA
Bt.12818.1.A1_at.2	BTA8	86275475	86276091	FANCC
Bt.12818.1.A1_at.3	BTA8	86267924	86268540	FANCC
Bt.12818.1.S1_a_at.1	BTA8	86270121	86271121	LOC784849
Bt.12818.1.S1_a_at.2	BTAUn.5163	3017	4017	LOC784849
Bt.12818.1.S1_a_at.3	BTAUn.3357	11623	12620	LOC784849
Bt.12818.1.S1_a_at.4	BTAUn.3357	4081	5079	LOC784849
Bt.12818.1.S1_a_at.5	BTAUn.3607	5570	6567	TSPY
Bt.12818.1.S1_at.1	BTA8	86269437	86270132	LOC784849
Bt.12818.1.S1_at.2	BTAUn.3357	3397	4092	LOC784849
Bt.12818.1.S1_at.3	BTAUn.3607	4886	5581	TSPY
Bt.12818.1.S1_at.4	BTAUn.5163	2333	3028	LOC784849
Bt.12818.1.S1_at.5	BTAUn.3357	10939	11634	LOC784849
Bt.12818.2.A1_a_at.1	BTA8	86271024	86271120	FANCC
Bt.12818.3.A1_a_at.1	BTA8	86275515	86275608	FANCC
Bt.12818.3.A1_a_at.6	BTA8	86267964	86268057	FANCC
Bt.12818.3.A1_at.1	BTA8	86269306	86269393	FANCC
Bt.12818.3.A1_at.6	BTA8	86276851	86276938	FANCC
Bt.12818.3.A1_x_at.3	BTA8	86275518	86276938	FANCC
Bt.12818.3.A1_x_at.4	BTA8	86267967	86269393	FANCC
Bt.12818.3.S1_a_at.1	BTA8	86275517	86275608	LOC786741
Bt.12818.3.S1_a_at.2	BTAUn.5163	8412	8503	LOC786741
Bt.12818.3.S1_a_at.3	BTAUn.5163	875	966	LOC784849
Bt.12818.3.S1_a_at.4	BTAUn.3357	9474	9565	LOC784849
Bt.12818.3.S1_a_at.5	BTAUn.3607	10963	11054	LOC786698
Bt.12818.3.S1_a_at.6	BTA8	86267966	86268057	LOC784849
Bt.12818.3.S1_a_at.7	BTAUn.3357	1909	2000	LOC784849
Bt.12818.3.S1_at.1	BTA8	86269306	86269393	LOC784849
Bt.12818.3.S1_at.2	BTAUn.5163	2202	2289	LOC784849
Bt.12818.3.S1_at.3	BTAUn.3357	3266	3353	LOC784849
Bt.12818.3.S1_at.4	BTAUn.3607	12292	12379	LOC786698
Bt.12818.3.S1_at.5	BTAUn.3607	4755	4842	TSPY
Bt.12818.3.S1_at.6	BTA8	86276851	86276938	LOC786741
Bt.12818.3.S1_at.7	BTAUn.3357	10808	10895	LOC784849
Bt.12818.3.S1_x_at.1	BTAUn.5163	875	2289	LOC784849
Bt.12818.3.S1_x_at.2	BTAUn.3607	10963	12379	LOC786698
Bt.12818.3.S1_x_at.3	BTA8	86275517	86276938	LOC786741
Bt.12818.3.S1_x_at.4	BTA8	86267966	86269393	LOC784849
Bt.12818.3.S1_x_at.5	BTAUn.3357	9474	10895	LOC784849
Bt.12818.3.S1_x_at.6	BTAUn.3357	1909	3353	LOC784849
Bt.12819.1.S1_at	BTA15	64733618	64734123	ELF5
Bt.12820.1.S1_at	BTAUn.270	116185	116732	PGRMC1
Bt.12821.1.S1_at	BTA15	80976482	80977737	TNKS1BP1
Bt.12823.1.S1_at	BTA5	111167623	111186098	VWF
Bt.12823.2.S1_at	BTA5	111141935	111150734	VWF
Bt.12825.1.S1_at	BTA26	11081806	11085246	ACTA2
Bt.1283.1.S1_at.1	BTA10	58359292	58360309	BANF1
Bt.1283.1.S1_at.2	BTA29	45992311	45993328	BANF1
Bt.12831.1.S1_at	BTA13	54253433	54253731	LOC789002
Bt.12836.1.S1_at	BTA2	5175330	5175787	PROC
Bt.1284.1.S1_at	BTA3	16989993	16991927	FLAD1
Bt.12843.1.S1_at.2	BTA19	48644114	48644480	MRC2
Bt.12847.1.S1_at	BTA6	88377476	88385512	STATH
Bt.12848.1.S1_at	BTA5	88044090	88048874	PTHLH
Bt.12849.1.S1_at	BTA15	53992379	53992913	SLCO2B1
Bt.12849.2.S1_at	BTA15	53993635	53994177	SLCO2B1
Bt.12850.1.S1_at	BTA3	54604455	54604805	GLMN
Bt.12854.1.S1_at	BTA9	74338467	74339009	TBPL1
[truncated: 21,960 more rows]
