# Supplementary material for: An Always Correlated gene expression landscape for ovine skeletal muscle, lessons learnt from comparison with an “equivalent” bovine landscape
Source: BMC Res Notes. 2012 Nov 13;5:632. doi: 10.1186/1756-0500-5-632 (PMC3543716; doi:10.1186/1756-0500-5-632)
Supplement: Additional file 3 — List of genes in each module in the sheep skeletal muscle AC gene expression landscape. [file 1756-0500-5-632-S3.xls]

## Sheet: Sheet1
cut-off 0.85	cut-off 0.85	cut-off 0.85	cut-off 0.85	cut-off 0.85	cut-off 0.85	cut-off 0.80cut-off 0.80		cut-off 0.70cut-off 0.70
COX4	mitochondrial	LOC644790	ribosomal	ENO3	muscle	CPSF6	regulation1	RPL28	translation
ATP5G2	mitochondrial	RPS20	ribosomal	FAF1	muscle	SUZ12	regulation1	RPS13	translation
cd21	mitochondrial	FAU	ribosomal	TNNT1	muscle	SENP6	regulation1	BTF3	translation
ATP5H	mitochondrial	RPL18A	ribosomal	PGAM2	muscle	PSMB4	regulation1	FMC1	translation
NDUFS2	mitochondrial	RPL24	ribosomal	TMOD4	muscle	FGF2	regulation1	RPL18A	translation
NDUFB7	mitochondrial	RPS2	ribosomal	ALDOA	muscle	POLR2I	regulation1	RPLP0	translation
VDAC1	mitochondrial	RPS9	ribosomal	PYGM	muscle	WHSC1L1	regulation1	6
ATP5G1	mitochondrial	RPL37A	ribosomal	CKM	muscle	BPTF	regulation1
BRP44L	mitochondrial	RPL22	ribosomal	TNNT3	muscle	PARL	regulation1
BRP44	mitochondrial	RPS3	ribosomal	MYOZ1	muscle	HDGFRP3	regulation1
LOC540962	mitochondrial	RPS8	ribosomal	MYL2	muscle	PSMA3	regulation1
FAM162A	mitochondrial	RPS13	ribosomal	FHL1	muscle	PSMB3	regulation1
SDHB	mitochondrial	RPS12	ribosomal	12		C29H11orf10	regulation1
GAMT	mitochondrial	RPLP2	ribosomal			13
TMEM126A	mitochondrial	RPS27	ribosomal
NDUFC2	mitochondrial	RPS7	ribosomal
COX5A	mitochondrial	RPS5	ribosomal
UQCR	mitochondrial	EEF1B2	ribosomal
MDH1	mitochondrial	RPL13A	ribosomal
C5H22orf32	mitochondrial	ZC3H10	ribosomal
ATP5O	mitochondrial	RPL35	ribosomal
CHCHD9	mitochondrial	RPS27A	ribosomal
COX5B	mitochondrial	RPL23	ribosomal
ATP5B	mitochondrial	RPS11	ribosomal
ATP5D	mitochondrial	RPS17	ribosomal
NDUFA4	mitochondrial	RPL28	ribosomal
COX7A1	mitochondrial	RPL4	ribosomal
POPDC2	mitochondrial	RPL14	ribosomal
NDUFB9	mitochondrial	RPL19	ribosomal
TMEM93	mitochondrial	GNB2L1	ribosomal
NDUFB8	mitochondrial	RPS15	ribosomal
SLC25A4	mitochondrial	RPL18	ribosomal
ESSS	mitochondrial	RPL8	ribosomal
ATP5C1	mitochondrial	RPSA	ribosomal
UQCRFS1	mitochondrial	UQCRH	ribosomal
NDUFS8	mitochondrial	LOC789002	ribosomal
NDUFB6	mitochondrial	RPS14	ribosomal
NDUFA13	mitochondrial	37
PECI	mitochondrial
PHPT1	mitochondrial
NDUFS4	mitochondrial
NDUFB10	mitochondrial
ATP5I	mitochondrial
NDUFS7	mitochondrial
NDUFB2	mitochondrial
UQCRB	mitochondrial
SLC25A3	mitochondrial
ATP5J	mitochondrial
UQCRC1	mitochondrial
NDUFA2	mitochondrial
COPS5	mitochondrial
51
